# Supplementary material for: Modeling and Structure Determination of Homo-Oligomeric Proteins: An Overview of Challenges and Current Approaches
Source: Int J Mol Sci. 2021 Aug 23;22(16):9081. doi: 10.3390/ijms22169081 (PMC8396596; doi:10.3390/ijms22169081)
Supplement: Supplementary file 1 [file ijms-22-09081-s001.zip]

Archive with 1 entries (1 files):
- ijms-1342868-supplementary.xlsx
