# Supplementary material for: Modeling and Structure Determination of Homo-Oligomeric Proteins: An Overview of Challenges and Current Approaches
Source: Int J Mol Sci. 2021 Aug 23;22(16):9081. doi: 10.3390/ijms22169081 (PMC8396596; doi:10.3390/ijms22169081)
Supplement: Supplementary file 1 [file ijms-22-09081-s001.zip › ijms-1342868-supplementary.xlsx]

## Sheet: Supplementary Table 1
Code	Symmetry	Numbe of subunits	Resolution (Å)	Compound name (description)
12as_1	C2	2	2.2	ASPARAGINE SYNTHETASE MUTANT C51A, C315A COMPLEXED WITH L-ASPARAGINE AND AMP
137l_1	NS	2	1.85	STRUCTURAL BASIS OF AMINO ACID ALPHA HELIX PROPENSITY
19hc_1	C2	2	1.8	NINE-HAEM CYTOCHROME C FROM DESULFOVIBRIO DESULFURICANS ATCC 27774
1a05_1	C2	2	2	CRYSTAL STRUCTURE OF THE COMPLEX OF 3-ISOPROPYLMALATE DEHYDROGENASE FROM THIOBACILLUS FERROOXIDANS WITH 3-ISOPROPYLMALATE
1a0c_1	D2	4	2.5	XYLOSE ISOMERASE FROM THERMOANAEROBACTERIUM THERMOSULFURIGENES
1a0d_1	D2	4	3	XYLOSE ISOMERASE FROM BACILLUS STEAROTHERMOPHILUS
1a0e_1	D2	4	2.7	XYLOSE ISOMERASE FROM THERMOTOGA NEAPOLITANA
1a0j_1	NS	4	1.7	CRYSTAL STRUCTURE OF A NON-PSYCHROPHILIC TRYPSIN FROM A COLD-ADAPTED FISH SPECIES.
1a0j_2	D2	4	1.7	CRYSTAL STRUCTURE OF A NON-PSYCHROPHILIC TRYPSIN FROM A COLD-ADAPTED FISH SPECIES.
1a0s_1	C3	3	2.4	SUCROSE-SPECIFIC PORIN
1a12_1	C3	3	1.7	REGULATOR OF CHROMOSOME CONDENSATION (RCC1) OF HUMAN
1a17_1	D2	4	2.45	TETRATRICOPEPTIDE REPEATS OF PROTEIN PHOSPHATASE 5
1a17_2	C2	2	2.45	TETRATRICOPEPTIDE REPEATS OF PROTEIN PHOSPHATASE 5
1a19_1	C2	2	2.76	BARSTAR (FREE), C82A MUTANT
1a1x_1	C2	2	2	CRYSTAL STRUCTURE OF MTCP-1 INVOLVED IN T CELL MALIGNANCIES
1a25_1	C2	2	2.7	C2 DOMAIN FROM PROTEIN KINASE C (BETA)
1a2z_1	D2	4	1.73	PYRROLIDONE CARBOXYL PEPTIDASE FROM THERMOCOCCUS LITORALIS
1a3a_2	C2	2	1.8	CRYSTAL STRUCTURE OF IIA MANNITOL FROM ESCHERICHIA COLI
1a3x_1	D2	4	3	PYRUVATE KINASE FROM SACCHAROMYCES CEREVISIAE COMPLEXED WITH PG, MN2+ AND K+
1a3x_2	C2	2	3	PYRUVATE KINASE FROM SACCHAROMYCES CEREVISIAE COMPLEXED WITH PG, MN2+ AND K+
1a3y_1	NS	2	2.25	ODORANT BINDING PROTEIN FROM NASAL MUCOSA OF PIG
1a45_1	C2	2	2.3	GAMMAF CRYSTALLIN FROM BOVINE LENS
1a4e_1	D2	4	2.4	CATALASE A FROM SACCHAROMYCES CEREVISIAE
1a4i_1	C2	2	1.5	HUMAN TETRAHYDROFOLATE DEHYDROGENASE / CYCLOHYDROLASE
1a4p_2	D2	8	2.25	P11 (S100A10), LIGAND OF ANNEXIN II
1a4s_1	D2	4	2.1	BETAINE ALDEHYDE DEHYDROGENASE FROM COD LIVER
1a52_3	D2	4	2.8	ESTROGEN RECEPTOR ALPHA LIGAND-BINDING DOMAIN COMPLEXED TO ESTRADIOL
1a59_1	C2	2	2.09	COLD-ACTIVE CITRATE SYNTHASE
1a5c_1	D2	4	3	FRUCTOSE-1,6-BISPHOSPHATE ALDOLASE FROM PLASMODIUM FALCIPARUM
1a5t_1	C2	2	2.2	CRYSTAL STRUCTURE OF THE DELTA PRIME SUBUNIT OF THE CLAMP-LOADER COMPLEX OF ESCHERICHIA COLI DNA POLYMERASE III
1a5z_1	D2	4	2.1	LACTATE DEHYDROGENASE FROM THERMOTOGA MARITIMA (TMLDH)
1a6f_2	C2	2	2.6	RNASE P PROTEIN FROM BACILLUS SUBTILIS
1a6j_1	C2	4	2.35	NITROGEN REGULATORY BACTERIAL PROTEIN IIA-NITROGEN
1a78_1	C2	2	2	COMPLEX OF TOAD OVARY GALECTIN WITH THIO-DIGALACTOSE
1a79_1	C2	4	2.28	CRYSTAL STRUCTURE OF THE TRNA SPLICING ENDONUCLEASE FROM METHANOCOCCUS JANNASCHII
1a7b_1	D2	4	3.1	ENGINEERING A MISFOLDED FORM OF CD2
1a7b_3	C2	2	3.1	ENGINEERING A MISFOLDED FORM OF CD2
1a7g_1	C2	2	2.4	THE CRYSTAL STRUCTURE OF THE E2 DNA-BINDING DOMAIN FROM HUMAN PAPILLOMAVIRUS AT 2.4 ANGSTROMS
1a7j_2	D4	8	2.5	PHOSPHORIBULOKINASE FROM RHODOBACTER SPHEROIDES
1a7j_3	C2	2	2.5	PHOSPHORIBULOKINASE FROM RHODOBACTER SPHEROIDES
1a7w_1	C2	2	1.55	CRYSTAL STRUCTURE OF THE HISTONE HMFB FROM METHANOTHERMUS FERVIDUS
1a88_1	C3	3	1.9	CHLOROPEROXIDASE L
1a8l_2	C2	2	1.9	PROTEIN DISULFIDE OXIDOREDUCTASE FROM ARCHAEON PYROCOCCUS FURIOSUS
1a8q_2	C3	3	1.75	BROMOPEROXIDASE A1
1a8r_2	D5	10	2.1	GTP CYCLOHYDROLASE I (H112S MUTANT) IN COMPLEX WITH GTP
1a8s_3	C3	3	1.8	CHLOROPEROXIDASE F/PROPIONATE COMPLEX
1a92_1	D4	8	1.8	OLIGOMERIZATION DOMAIN OF HEPATITIS DELTA ANTIGEN
1a92_3	C2	2	1.8	OLIGOMERIZATION DOMAIN OF HEPATITIS DELTA ANTIGEN
1a95_1	D2	4	2	XPRTASE FROM E. COLI COMPLEXED WITH MG:CPRPP AND GUANINE
1a99_1	C2	2	2.2	PUTRESCINE RECEPTOR (POTF) FROM E. COLI
1aa7_1	C2	2	2.08	INFLUENZA VIRUS MATRIX PROTEIN CRYSTAL STRUCTURE AT PH 4.0
1aap_1	C2	2	1.5	X-RAY CRYSTAL STRUCTURE OF THE PROTEASE INHIBITOR DOMAIN OF ALZHEIMER'S AMYLOID BETA-PROTEIN PRECURSOR
1ab8_1	C2	2	2.2	RAT TYPE II ADENYLYL CYCLASE C2 DOMAIN/FORSKOLIN COMPLEX
1ab8_2	D2	4	2.2	RAT TYPE II ADENYLYL CYCLASE C2 DOMAIN/FORSKOLIN COMPLEX
1abq_1	C2	2	2.8	CRYSTAL STRUCTURE OF THE UNLIGANDED ABL TYROSINE KINASE SH3 DOMAIN
1ac6_1	C2	2	2.3	CRYSTAL STRUCTURE OF A VARIABLE DOMAIN MUTANT OF A T-CELL RECEPTOR ALPHA CHAIN
1ad3_1	C2	2	2.6	CLASS 3 ALDEHYDE DEHYDROGENASE COMPLEX WITH NICOTINAMIDE-ADENINE-DINUCLEOTIDE
1ade_1	C2	2	2	STRUCTURE OF ADENYLOSUCCINATE SYNTHETASE PH 7 AT 25 DEGREES CELSIUS
1adj_3	D2	4	2.7	HISTIDYL-TRNA SYNTHETASE IN COMPLEX WITH HISTIDINE
1adu_1	NS	2	3	EARLY E2A DNA-BINDING PROTEIN
1ae1_1	C2	2	2.4	TROPINONE REDUCTASE-I COMPLEX WITH NADP
1ae1_2	D2	4	2.4	TROPINONE REDUCTASE-I COMPLEX WITH NADP
1ae9_1	C3	6	1.9	STRUCTURE OF THE LAMBDA INTEGRASE CATALYTIC CORE
1aer_1	C2	4	2.3	DOMAIN III OF PSEUDOMONAS AERUGINOSA EXOTOXIN COMPLEXED WITH BETA-TAD
1af6_1	C3	3	2.4	MALTOPORIN SUCROSE COMPLEX
1afr_3	C2	2	2.4	STEAROYL-ACYL CARRIER PROTEIN DESATURASE FROM CASTOR SEEDS
1afs_1	C2	2	2.5	RECOMBINANT RAT LIVER 3-ALPHA-HYDROXYSTEROID DEHYDROGENASE (3-ALPHA-HSD) COMPLEXED WITH NADP AND TESTOSTERONE
1afw_1	C2	2	1.8	THE 1.8 ANGSTROM CRYSTAL STRUCTURE OF THE DIMERIC PEROXISOMAL THIOLASE OF SACCHAROMYCES CEREVISIAE
1ag9_1	C2	2	1.8	FLAVODOXINS THAT ARE REQUIRED FOR ENZYME ACTIVATION: THE STRUCTURE OF OXIDIZED FLAVODOXIN FROM ESCHERICHIA COLI AT 1.8 ANGSTROMS RESOLUTION.
1agq_1	C2	4	1.9	GLIAL CELL-DERIVED NEUROTROPHIC FACTOR FROM RAT
1agx_1	D2	4	2.9	REFINED CRYSTAL STRUCTURE OF ACINETOBACTER GLUTAMINASIFICANS GLUTAMINASE-ASPARAGINASE
1ahs_1	C3	3	2.3	CRYSTAL STRUCTURE OF THE TOP DOMAIN OF AFRICAN HORSE SICKNESS VIRUS VP7
1ai9_1	C2	2	1.85	CANDIDA ALBICANS DIHYDROFOLATE REDUCTASE
1aie_1	D2	4	1.5	P53 TETRAMERIZATION DOMAIN CRYSTAL STRUCTURE
1aih_1	C2	2	2.5	CATALYTIC DOMAIN OF BACTERIOPHAGE HP1 INTEGRASE
1ail_1	C2	2	1.9	N-TERMINAL FRAGMENT OF NS1 PROTEIN FROM INFLUENZA A VIRUS
1aiz_1	C2	2	1.8	STRUCTURE OF APO-AZURIN FROM ALCALIGENES DENITRIFICANS AT 1.8 ANGSTROMS RESOLUTION
1aj8_1	C2	2	1.9	CITRATE SYNTHASE FROM PYROCOCCUS FURIOSUS
1ajs_1	C2	2	1.6	REFINEMENT AND COMPARISON OF THE CRYSTAL STRUCTURES OF PIG CYTOSOLIC ASPARTATE AMINOTRANSFERASE AND ITS COMPLEX WITH 2-METHYLASPARTATE
1ali_1	C2	2	2.2	ALKALINE PHOSPHATASE MUTANT (H412N)
1alu_1	C2	2	1.9	HUMAN INTERLEUKIN-6
1aly_1	C3	3	2	CRYSTAL STRUCTURE OF HUMAN CD40 LIGAND
1am7_1	NS	3	2.3	Lysozyme from bacteriophage lambda
1amp_1	C2	2	1.8	CRYSTAL STRUCTURE OF AEROMONAS PROTEOLYTICA AMINOPEPTIDASE: A PROTOTYPICAL MEMBER OF THE CO-CATALYTIC ZINC ENZYME FAMILY
1an7_1	D2	4	2.9	RIBOSOMAL PROTEIN S8 FROM THERMUS THERMOPHILUS
1an8_1	C2	2	2.4	CRYSTAL STRUCTURE OF THE STREPTOCOCCAL SUPERANTIGEN SPE-C
1ang_1	C2	2	2.4	CRYSTAL STRUCTURE OF HUMAN ANGIOGENIN REVEALS THE STRUCTURAL BASIS FOR ITS FUNCTIONAL DIVERGENCE FROM RIBONUCLEASE
1anu_1	C2	2	2.15	COHESIN-2 DOMAIN OF THE CELLULOSOME FROM CLOSTRIDIUM THERMOCELLUM
1ao0_1	D2	4	2.8	GLUTAMINE PHOSPHORIBOSYLPYROPHOSPHATE (PRPP) AMIDOTRANSFERASE FROM B. SUBTILIS COMPLEXED WITH ADP AND GMP
1ao5_1	C2	4	2.6	MOUSE GLANDULAR KALLIKREIN-13 (PRORENIN CONVERTING ENZYME)
1aoc_1	NS	2	2	JAPANESE HORSESHOE CRAB COAGULOGEN
1aog_1	C2	2	2.3	TRYPANOSOMA CRUZI TRYPANOTHIONE REDUCTASE (OXIDIZED FORM)
1aoh_1	C2	2	1.7	SINGLE COHESIN DOMAIN FROM THE SCAFFOLDING PROTEIN CIPA OF THE CLOSTRIDIUM THERMOCELLUM CELLULOSOME
1aor_1	C2	2	2.3	STRUCTURE OF A HYPERTHERMOPHILIC TUNGSTOPTERIN ENZYME, ALDEHYDE FERREDOXIN OXIDOREDUCTASE
1aox_1	C2	2	2.1	I DOMAIN FROM INTEGRIN ALPHA2-BETA1
1aoz_1	C2	2	1.9	REFINED CRYSTAL STRUCTURE OF ASCORBATE OXIDASE AT 1.9 ANGSTROMS RESOLUTION
1aoz_2	D2	4	1.9	REFINED CRYSTAL STRUCTURE OF ASCORBATE OXIDASE AT 1.9 ANGSTROMS RESOLUTION
1aq0_1	C2	2	2	BARLEY 1,3-1,4-BETA-GLUCANASE IN MONOCLINIC SPACE GROUP
1aqt_1	C2	2	2.3	EPSILON SUBUNIT OF F1F0-ATP SYNTHASE FROM ESCHERICHIA COLI
1aqu_1	C2	2	1.6	ESTROGEN SULFOTRANSFERASE WITH BOUND INACTIVE COFACTOR PAP AND 17-BETA ESTRADIOL
1ass_1	C2	2	2.3	APICAL DOMAIN OF THE CHAPERONIN FROM THERMOPLASMA ACIDOPHILUM
1at0_1	C2	2	1.9	17-kDA fragment of hedgehog C-terminal autoprocessing domain
1at3_2	C2	2	2.5	HERPES SIMPLEX VIRUS TYPE II PROTEASE
1atl_1	C2	2	1.8	Structural interaction of natural and synthetic inhibitors with the VENOM METALLOPROTEINASE, ATROLYSIN C (FORM-D)
1au1_1	NS	2	2.2	HUMAN INTERFERON-BETA CRYSTAL STRUCTURE
1aua_1	C2	2	2.5	PHOSPHATIDYLINOSITOL TRANSFER PROTEIN SEC14P FROM SACCHAROMYCES CEREVISIAE
1auk_1	D4	8	2.1	HUMAN ARYLSULFATASE A
1auo_1	C2	2	1.8	CARBOXYLESTERASE FROM PSEUDOMONAS FLUORESCENS
1auv_1	D2	4	2.15	STRUCTURE OF THE C DOMAIN OF SYNAPSIN IA FROM BOVINE BRAIN
1av1_1	D2	4	4	CRYSTAL STRUCTURE OF HUMAN APOLIPOPROTEIN A-I
1avb_1	C2	2	1.9	ARCELIN-1 FROM PHASEOLUS VULGARIS L
1avh_3	NS	2	2.3	CRYSTAL AND MOLECULAR STRUCTURE OF HUMAN ANNEXIN V AFTER REFINEMENT. IMPLICATIONS FOR STRUCTURE, MEMBRANE BINDING AND ION CHANNEL FORMATION OF THE ANNEXIN FAMILY OF PROTEINS
1avh_4	C2	2	2.3	CRYSTAL AND MOLECULAR STRUCTURE OF HUMAN ANNEXIN V AFTER REFINEMENT. IMPLICATIONS FOR STRUCTURE, MEMBRANE BINDING AND ION CHANNEL FORMATION OF THE ANNEXIN FAMILY OF PROTEINS
1avq_1	C3	3	2.4	TOROIDAL STRUCTURE OF LAMBDA EXONUCLEASE DETERMINED AT 2.4 ANGSTROMS
1avv_1	C2	2	3	HIV-1 NEF PROTEIN, UNLIGANDED CORE DOMAIN
1aw2_4	C2	2	2.65	TRIOSEPHOSPHATE ISOMERASE OF VIBRIO MARINUS
1aw9_1	D3	6	2.2	STRUCTURE OF GLUTATHIONE S-TRANSFERASE III IN APO FORM
1awd_1	C2	2	1.4	FERREDOXIN [2FE-2S] OXIDIZED FORM FROM CHLORELLA FUSCA
1ax4_1	D2	4	2.1	TRYPTOPHANASE FROM PROTEUS VULGARIS
1ax8_2	C3	3	2.4	Human obesity protein, leptin
1ay2_1	C2	2	2.6	STRUCTURE OF THE FIBER-FORMING PROTEIN PILIN AT 2.6 ANGSTROMS RESOLUTION
1ay9_2	C2	2	3	WILD-TYPE UMUD' FROM E. COLI
1ayf_1	C2	2	1.85	BOVINE ADRENODOXIN (OXIDIZED)
1ayo_1	C2	2	1.9	RECEPTOR BINDING DOMAIN OF BOVINE ALPHA-2-MACROGLOBULIN
1az3_1	C2	2	2.4	ECORV ENDONUCLEASE, UNLIGANDED, FORM B
1az5_1	C2	2	2	UNLIGANDED SIV PROTEASE STRUCTURE IN AN ""OPEN"" CONFORMATION
1azt_1	C2	2	2.3	GS-ALPHA COMPLEXED WITH GTP-GAMMA-S
1azw_1	C2	2	2.7	PROLINE IMINOPEPTIDASE FROM XANTHOMONAS CAMPESTRIS PV. CITRI
1b06_2	D2	4	2.2	SUPEROXIDE DISMUTASE FROM SULFOLOBUS ACIDOCALDARIUS
1b0a_1	C2	2	2.56	5,10, METHYLENE-TETRAHYDROPHOLATE DEHYDROGENASE/CYCLOHYDROLASE FROM E COLI.
1b0u_1	NS	2	1.5	ATP-BINDING SUBUNIT OF THE HISTIDINE PERMEASE FROM SALMONELLA TYPHIMURIUM
1b0x_1	C2	2	2	THE CRYSTAL STRUCTURE OF AN EPH RECEPTOR SAM DOMAIN REVEALS A MECHANISM FOR MODULAR DIMERIZATION.
1b25_1	D2	4	1.85	FORMALDEHYDE FERREDOXIN OXIDOREDUCTASE FROM PYROCOCCUS FURIOSUS
1b2k_1	NS	2	1.6	Structural effects of monovalent anions on polymorphic lysozyme crystals
1b2p_1	D2	4	1.7	NATIVE MANNOSE-SPECIFIC BULB LECTIN FROM SCILLA CAMPANULATA (BLUEBELL) AT 1.7 ANGSTROMS RESOLUTION
1b2p_2	C2	2	1.7	NATIVE MANNOSE-SPECIFIC BULB LECTIN FROM SCILLA CAMPANULATA (BLUEBELL) AT 1.7 ANGSTROMS RESOLUTION
1b37_4	C2	6	1.9	A 30 ANGSTROM U-SHAPED CATALYTIC TUNNEL IN THE CRYSTAL STRUCTURE OF POLYAMINE OXIDASE
1b3q_1	C2	2	2.6	CRYSTAL STRUCTURE OF CHEA-289, A SIGNAL TRANSDUCING HISTIDINE KINASE
1b43_1	C2	2	2	FEN-1 FROM P. FURIOSUS
1b44_1	C5	5	3.3	CRYSTAL STRUCTURE OF THE B SUBUNIT OF HEAT-LABILE ENTEROTOXIN FROM E. COLI CARRYING A PEPTIDE WITH ANTI-HSV ACTIVITY
1b47_1	NS	3	2.2	STRUCTURE OF THE N-TERMINAL DOMAIN OF CBL IN COMPLEX WITH ITS BINDING SITE IN ZAP-70
1b48_1	C2	2	2.6	CRYSTAL STRUCTURE OF MGSTA4-4 IN COMPLEX WITH GSH CONJUGATE OF 4-HYDROXYNONENAL IN ONE SUBUNIT AND GSH IN THE OTHER: EVIDENCE OF SIGNALING ACROSS DIMER INTERFACE IN MGSTA4-4
1b4a_1	D3	6	2.5	STRUCTURE OF THE ARGININE REPRESSOR FROM BACILLUS STEAROTHERMOPHILUS
1b4b_1	D3	6	2.2	STRUCTURE OF THE OLIGOMERIZATION DOMAIN OF THE ARGININE REPRESSOR FROM BACILLUS STEAROTHERMOPHILUS
1b4p_1	C2	2	1.7	CRYSTAL STRUCTURES OF CLASS MU CHIMERIC GST ISOENZYMES M1-2 AND M2-1
1b4w_1	D2	4	2.6	BASIC PHOSPHOLIPASE A2 FROM AGKISTRODON HALYS PALLAS-IMPLICATIONS FOR ITS ASSOCIATION AND ANTICOAGULANT ACTIVITIES BY X-RAY CRYSTALLOGRAPHY
1b5e_1	C2	4	1.6	DCMP HYDROXYMETHYLASE FROM T4
1b5p_1	C2	2	1.8	THERMUS THERMOPHILUS ASPARTATE AMINOTRANSFERASE DOUBLE MUTANT 1
1b5s_1	Icos	60	4.4	DIHYDROLIPOYL TRANSACETYLASE (E.C.2.3.1.12) CATALYTIC DOMAIN (RESIDUES 184-425) FROM BACILLUS STEAROTHERMOPHILUS
1b63_1	C2	2	1.9	MUTL COMPLEXED WITH ADPNP
1b65_2	D2	4	1.82	Structure of l-aminopeptidase d-ala-esterase/amidase from ochrobactrum anthropi, a prototype for the serine aminopeptidases, reveals a new variant among the ntn hydrolase fold
1b66_1	D3	6	1.9	6-PYRUVOYL TETRAHYDROPTERIN SYNTHASE
1b66_3	C3	3	1.9	6-PYRUVOYL TETRAHYDROPTERIN SYNTHASE
1b67_1	C2	2	1.48	CRYSTAL STRUCTURE OF THE HISTONE HMFA FROM METHANOTHERMUS FERVIDUS
1b6d_1	C2	2	2.74	BENCE JONES PROTEIN DEL: AN ENTIRE IMMUNOGLOBULIN KAPPA LIGHT-CHAIN DIMER
1b6u_1	C2	2	3	CRYSTAL STRUCTURE OF THE HUMAN KILLER CELL INHIBITORY RECEPTOR (KIR2DL3) SPECIFIC FOR HLA-CW3 RELATED ALLELES
1b73_1	C2	2	2.3	GLUTAMATE RACEMASE FROM AQUIFEX PYROPHILUS
1b76_1	C2	2	3.4	GLYCYL-TRNA SYNTHETASE FROM THERMUS THERMOPHILUS COMPLEXED WITH ATP
1b77_1	C3	3	2.1	BUILDING A REPLISOME STRUCTURE FROM INTERACTING PIECES: A SLIDING CLAMP COMPLEXED WITH AN INTERACTION PEPTIDE FROM DNA POLYMERASE
1b78_1	C2	2	2.2	STRUCTURE-BASED IDENTIFICATION OF THE BIOCHEMICAL FUNCTION OF A HYPOTHETICAL PROTEIN FROM METHANOCOCCUS JANNASCHII:MJ0226
1b7e_1	C2	2	2.9	TRANSPOSASE INHIBITOR
1b7g_1	C2	2	2.05	GLYCERALDEHYDE 3-PHOSPHATE DEHYDROGENASE
1b7g_2	D2	4	2.05	GLYCERALDEHYDE 3-PHOSPHATE DEHYDROGENASE
1b88_1	C2	2	2.5	V-ALPHA 2.6 MOUSE T CELL RECEPTOR (TCR) DOMAIN
1b8p_1	C2	2	1.9	MALATE DEHYDROGENASE FROM AQUASPIRILLUM ARCTICUM
1b8z_1	C2	2	1.6	HU FROM THERMOTOGA MARITIMA
1b93_1	D3	6	1.9	METHYLGLYOXAL SYNTHASE FROM ESCHERICHIA COLI
1b98_1	C2	2	2.75	NEUROTROPHIN 4 (HOMODIMER)
1b9b_1	D2	4	2.85	TRIOSEPHOSPHATE ISOMERASE OF THERMOTOGA MARITIMA
1b9b_2	C2	2	2.85	TRIOSEPHOSPHATE ISOMERASE OF THERMOTOGA MARITIMA
1b9c_1	NS	4	2.4	Green Fluorescent Protein Mutant F99S, M153T and V163A
1b9h_1	C2	2	2	CRYSTAL STRUCTURE OF 3-AMINO-5-HYDROXYBENZOIC ACID (AHBA) SYNTHASE
1b9l_1	D4	8	2.9	7,8-DIHYDRONEOPTERIN TRIPHOSPHATE EPIMERASE
1b9l_2	C4	4	2.9	7,8-DIHYDRONEOPTERIN TRIPHOSPHATE EPIMERASE
1b9m_1	C2	2	1.75	REGULATOR FROM ESCHERICHIA COLI
1bam_1	C2	2	1.95	STRUCTURE OF RESTRICTION ENDONUCLEASE BAMHI PHASED AT 1.95 ANGSTROMS RESOLUTION BY MAD ANALYSIS
1baz_1	C2	4	1.9	ARC REPRESSOR MUTANT PHE10VAL
1bb9_1	C2	2	2.2	CRYSTAL STRUCTURE OF THE SH3 DOMAIN FROM RAT AMPHIPHYSIN 2
1bbh_1	C2	2	1.8	ATOMIC STRUCTURE OF A CYTOCHROME C' WITH AN UNUSUAL LIGAND-CONTROLLED DIMER DISSOCIATION AT 1.8 ANGSTROMS RESOLUTION
1bbp_1	C2	4	2	MOLECULAR STRUCTURE OF THE BILIN BINDING PROTEIN (BBP) FROM PIERIS BRASSICAE AFTER REFINEMENT AT 2.0 ANGSTROMS RESOLUTION.
1bbw_1	C2	2	2.7	LYSYL-TRNA SYNTHETASE (LYSS)
1bcg_1	C2	2	2.1	SCORPION TOXIN BJXTR-IT
1bcm_1	C2	2	2.8	BACTERIOPHAGE MU TRANSPOSASE CORE DOMAIN WITH 2 MONOMERS PER ASYMMETRIC UNIT
1bd0_1	C2	2	1.6	ALANINE RACEMASE COMPLEXED WITH ALANINE PHOSPHONATE
1bd3_1	D2	4	1.93	STRUCTURE OF THE APO URACIL PHOSPHORIBOSYLTRANSFERASE, 2 MUTANT C128V
1bd9_1	C2	2	2.05	HUMAN PHOSPHATIDYLETHANOLAMINE BINDING PROTEIN
1bdb_1	D2	4	2	CIS-BIPHENYL-2,3-DIHYDRODIOL-2,3-DEHYDROGENASE FROM PSEUDOMONAS SP. LB400
1bdf_1	C2	4	2.5	STRUCTURE OF ESCHERICHIA COLI RNA POLYMERASE ALPHA SUBUNIT N-TERMINAL DOMAIN
1bdo_1	C2	2	1.8	STRUCTURE OF THE BIOTINYL DOMAIN OF ACETYL-COENZYME A CARBOXYLASE DETERMINED BY MAD PHASING
1bdq_1	C2	2	2.5	HIV-1 (2:31-37, 47, 82) PROTEASE COMPLEXED WITH INHIBITOR SB203386
1bec_1	C2	2	1.7	BETA CHAIN OF A T CELL ANTIGEN RECEPTOR
1bed_1	C2	2	2	STRUCTURE OF DISULFIDE OXIDOREDUCTASE
1ben_13	D3	6	1.4	INSULIN COMPLEXED WITH 4-HYDROXYBENZAMIDE
1bet_1	C2	2	2.3	NEW PROTEIN FOLD REVEALED BY A 2.3 ANGSTROM RESOLUTION CRYSTAL STRUCTURE OF NERVE GROWTH FACTOR
1bg6_1	C2	2	1.8	CRYSTAL STRUCTURE OF THE N-(1-D-CARBOXYLETHYL)-L-NORVALINE DEHYDROGENASE FROM ARTHROBACTER SP. STRAIN 1C
1bg7_1	Octa	24	1.85	LOCALIZED UNFOLDING AT THE JUNCTION OF THREE FERRITIN SUBUNITS. A MECHANISM FOR IRON RELEASE?
1bg9_1	C2	2	2.8	BARLEY ALPHA-AMYLASE WITH SUBSTRATE ANALOGUE ACARBOSE
1bgf_1	C2	2	1.45	STAT-4 N-DOMAIN
1bgp_1	C2	2	1.9	CRYSTAL STRUCTURE OF BARLEY GRAIN PEROXIDASE 1
1bgv_1	D3	6	1.9	GLUTAMATE DEHYDROGENASE
1bh0_1	C3	3	3	STRUCTURE OF A GLUCAGON ANALOG
1bhh_1	NS	2	1.9	FREE P56LCK SH2 DOMAIN
1bi9_2	D2	8	2.7	RETINAL DEHYDROGENASE TYPE TWO WITH NAD BOUND
1bih_1	C2	2	3.1	CRYSTAL STRUCTURE OF THE INSECT IMMUNE PROTEIN HEMOLIN: A NEW DOMAIN ARRANGEMENT WITH IMPLICATIONS FOR HOMOPHILIC ADHESION
1bjf_1	C2	2	2.4	CRYSTAL STRUCTURE OF RECOMBINANT BOVINE NEUROCALCIN DELTA AT 2.4 ANGSTROMS
1bjj_8	C2	2	2.8	AGKISTRODOTOXIN, A PHOSPHOLIPASE A2-TYPE PRESYNAPTIC NEUROTOXIN FROM AGKISTRODON HALYS PALLAS
1bjm_1	C2	2	2.2	LOC NAKS, A LAMBDA 1 TYPE LIGHT-CHAIN DIMER (BENCE-JONES PROTEIN) CRYSTALLIZED IN NAKSO4
1bjn_1	C2	2	2.3	STRUCTURE OF PHOSPHOSERINE AMINOTRANSFERASE FROM ESCHERICHIA COLI
1bjt_1	C2	2	2.5	TOPOISOMERASE II RESIDUES 409-1201
1bk4_1	C2	4	2.3	CRYSTAL STRUCTURE OF RABBIT LIVER FRUCTOSE-1,6-BISPHOSPHATASE AT 2.3 ANGSTROM RESOLUTION
1bk4_2	D2	4	2.3	CRYSTAL STRUCTURE OF RABBIT LIVER FRUCTOSE-1,6-BISPHOSPHATASE AT 2.3 ANGSTROM RESOLUTION
1bk5_1	C2	2	2.2	KARYOPHERIN ALPHA FROM SACCHAROMYCES CEREVISIAE
1bkb_1	C4	4	1.75	INITIATION FACTOR 5A FROM ARCHEBACTERIUM PYROBACULUM AEROPHILUM
1bkf_1	C2	2	1.6	FK506 BINDING PROTEIN FKBP MUTANT R42K/H87V COMPLEX WITH IMMUNOSUPPRESSANT FK506
1bkj_1	C2	2	1.8	NADPH:FMN OXIDOREDUCTASE FROM VIBRIO HARVEYI
1bkl_1	C2	2	2.1	SELF-ASSOCIATED APO SRC SH2 DOMAIN
1bkp_1	C2	2	1.7	THERMOSTABLE THYMIDYLATE SYNTHASE A FROM BACILLUS SUBTILIS
1bkz_1	C2	2	1.9	CRYSTAL STRUCTURE OF HUMAN GALECTIN-7
1bl3_1	NS	6	2	CATALYTIC DOMAIN OF HIV-1 INTEGRASE
1ble_1	C3	3	2.9	PHOSPHOENOLPYRUVATE-DEPENDENT PHOSPHOTRANSFERASE SYSTEM
1bm9_1	C2	2	2	REPLICATION TERMINATOR PROTEIN FROM BACILLUS SUBTILIS
1bmo_1	C2	2	3.1	BM-40, FS/EC DOMAIN PAIR
1bmt_1	C2	2	3	HOW A PROTEIN BINDS B12: A 3.O ANGSTROM X-RAY STRUCTURE OF THE B12-BINDING DOMAINS OF METHIONINE SYNTHASE
1bo1_1	C2	2	3	PHOSPHATIDYLINOSITOL PHOSPHATE KINASE TYPE II BETA
1bo4_1	C2	2	2.3	CRYSTAL STRUCTURE OF A GCN5-RELATED N-ACETYLTRANSFERASE: SERRATIA MARESCENS AMINOGLYCOSIDE 3-N-ACETYLTRANSFERASE
1bow_1	C2	2	2.7	MULTIDRUG-BINDING DOMAIN OF TRANSCRIPTION ACTIVATOR BMRR (APO FORM)
1bpo_1	NS	3	2.6	CLATHRIN HEAVY-CHAIN TERMINAL DOMAIN AND LINKER
1bpo_2	D3	6	2.6	CLATHRIN HEAVY-CHAIN TERMINAL DOMAIN AND LINKER
1bpo_3	C2	2	2.6	CLATHRIN HEAVY-CHAIN TERMINAL DOMAIN AND LINKER
1bqg_1	D2	4	2.3	THE STRUCTURE OF THE D-GLUCARATE DEHYDRATASE PROTEIN FROM PSEUDOMONAS PUTIDA
1bqu_1	NS	2	2	CYTOKYNE-BINDING REGION OF GP130
1bqy_1	C2	2	2.5	Plasminogen activator (TSV-PA) from snake venom
1bra_1	C2	2	2.2	RELOCATING A NEGATIVE CHARGE IN THE BINDING POCKET OF TRYPSIN
1brt_1	C3	3	1.5	BROMOPEROXIDASE A2 MUTANT M99T
1brw_1	C2	2	2.1	THE CRYSTAL STRUCTURE OF PYRIMIDINE NUCLEOSIDE PHOSPHORYLASE IN A CLOSED CONFORMATION
1bs0_2	C2	2	1.65	PLP-DEPENDENT ACYL-COA SYNTHASE
1bsl_1	C2	2	1.95	STRUCTURE OF ALKANAL MONOOXYGENASE BETA CHAIN
1bsm_1	D2	4	1.35	P.SHERMANII SOD(FE+3) 140K PH8
1bsr_2	D2	4	1.9	BOVINE SEMINAL RIBONUCLEASE STRUCTURE AT 1.9 ANGSTROMS RESOLUTION
1btg_1	NS	3	2.5	CRYSTAL STRUCTURE OF BETA NERVE GROWTH FACTOR AT 2.5 A RESOLUTION IN C2 SPACE GROUP WITH ZN IONS BOUND
1btk_1	C2	2	1.6	PH DOMAIN AND BTK MOTIF FROM BRUTON'S TYROSINE KINASE MUTANT R28C
1btn_1	C2	2	2	STRUCTURE OF THE BINDING SITE FOR INOSITOL PHOSPHATES IN A PH DOMAIN
1bu3_1	C2	2	1.65	REFINED CRYSTAL STRUCTURE OF CALCIUM-BOUND SILVER HAKE (PI 4.2) PARVALBUMIN AT 1.65 A.
1bu6_2	C2	2	2.37	CRYSTAL STRUCTURES OF ESCHERICHIA COLI GLYCEROL KINASE AND THE MUTANT A65T IN AN INACTIVE TETRAMER: CONFORMATIONAL CHANGES AND IMPLICATIONS FOR ALLOSTERIC REGULATION
1buc_1	D2	4	2.5	THREE-DIMENSIONAL STRUCTURE OF BUTYRYL-COA DEHYDROGENASE FROM MEGASPHAERA ELSDENII
1buo_1	C2	2	1.9	BTB DOMAIN FROM PLZF
1bvp_2	C3	3	2.6	THE CRYSTAL STRUCTURE OF BLUETONGUE VIRUS VP7
1bvp_3	D3	6	2.6	THE CRYSTAL STRUCTURE OF BLUETONGUE VIRUS VP7
1bvu_1	D3	6	2.5	GLUTAMATE DEHYDROGENASE FROM THERMOCOCCUS LITORALIS
1bw0_1	C2	2	2.5	CRYSTAL STRUCTURE OF TYROSINE AMINOTRANSFERASE FROM TRYPANOSOMA CRUZI
1bwn_2	D2	4	2.1	PH DOMAIN AND BTK MOTIF FROM BRUTON'S TYROSINE KINASE MUTANT E41K IN COMPLEX WITH INS(1,3,4,5)P4
1bws_1	NS	2	2.2	CRYSTAL STRUCTURE OF GDP-4-KETO-6-DEOXY-D-MANNOSE EPIMERASE/REDUCTASE FROM ESCHERICHIA COLI A KEY ENZYME IN THE BIOSYNTHESIS OF GDP-L-FUCOSE
1bxb_1	D2	4	2.2	XYLOSE ISOMERASE FROM THERMUS THERMOPHILUS
1bxg_1	C2	2	2.3	PHENYLALANINE DEHYDROGENASE STRUCTURE IN TERNARY COMPLEX WITH NAD+ AND BETA-PHENYLPROPIONATE
1bxk_1	C2	2	1.9	DTDP-GLUCOSE 4,6-DEHYDRATASE FROM E. COLI
1bxm_1	C2	2	2.15	ENGINEERED BETA-CRYPTOGEIN COMPLEXED WITH ERGOSTEROL
1bxt_1	NS	2	1.85	STREPTOCOCCAL SUPERANTIGEN (SSA) FROM STREPTOCOCCUS PYOGENES
1bye_2	C2	2	2.8	GLUTATHIONE S-TRANSFERASE I FROM MAIS IN COMPLEX WITH ATRAZINE GLUTATHIONE CONJUGATE
1byf_1	C2	2	2	STRUCTURE OF TC14
1byi_1	C2	2	0.97	STRUCTURE OF APO-DETHIOBIOTIN SYNTHASE AT 0.97 ANGSTROMS RESOLUTION
1bys_1	C2	2	2	CRYSTAL STRUCTURE OF NUC COMPLEXED WITH TUNGSTATE
1byu_1	C2	2	2.15	CANINE GDP-RAN
1c02_1	C2	2	1.8	CRYSTAL STRUCTURE OF YEAST YPD1P
1c0p_1	C2	2	1.2	D-AMINO ACIC OXIDASE IN COMPLEX WITH D-ALANINE AND A PARTIALLY OCCUPIED BIATOMIC SPECIES
1c1l_1	C2	2	1.5	LACTOSE-LIGANDED CONGERIN I
1c2b_1	D2	4	4.5	ELECTROPHORUS ELECTRICUS ACETYLCHOLINESTERASE
1c2y_1	C2	20	3.3	CRYSTAL STRUCTURES OF A PENTAMERIC FUNGAL AND AN ICOSAHEDRAL PLANT LUMAZINE SYNTHASE REVEALS THE STRUCTURAL BASIS FOR DIFFERENCES IN ASSEMBLY
1c2y_2	Icos	60	3.3	CRYSTAL STRUCTURES OF A PENTAMERIC FUNGAL AND AN ICOSAHEDRAL PLANT LUMAZINE SYNTHASE REVEALS THE STRUCTURAL BASIS FOR DIFFERENCES IN ASSEMBLY
1c3c_1	D2	4	1.8	T. MARITIMA ADENYLOSUCCINATE LYASE
1c3g_1	NS	2	2.7	S. CEREVISIAE HEAT SHOCK PROTEIN 40 SIS1
1c3h_1	C3	3	2.1	ACRP30 CALCIUM COMPLEX
1c3k_1	C2	4	2	CRYSTAL STRUCTURE OF HELIANTHUS TUBEROSUS LECTIN
1c3k_2	D4	8	2	CRYSTAL STRUCTURE OF HELIANTHUS TUBEROSUS LECTIN
1c3r_1	C2	2	2	CRYSTAL STRUCTURE OF AN HDAC HOMOLOG COMPLEXED WITH TRICHOSTATIN A
1c41_1	C5	5	3.1	CRYSTAL STRUCTURES OF A PENTAMERIC FUNGAL AND AN ICOSAHEDRAL PLANT LUMAZINE SYNTHASE REVEALS THE STRUCTURAL BASIS FOR DIFFERENCES IN ASSEMBLY
1c4g_1	C2	2	2.7	PHOSPHOGLUCOMUTASE VANADATE BASED TRANSITION STATE ANALOG COMPLEX
1c4k_1	NS	2	2.7	ORNITHINE DECARBOXYLASE MUTANT (GLY121TYR)
1c4k_2	C2	2	2.7	ORNITHINE DECARBOXYLASE MUTANT (GLY121TYR)
1c4p_1	C2	4	2.4	BETA DOMAIN OF STREPTOKINASE
1c4q_1	C5	5	1.52	MUTATED SHIGA-LIKE TOXIN B SUBUNIT (F30A/W34A) COMPLEXED WITH RECEPTOR GB3 ANALOGUE
1c4t_1	C3	3	3	CATALYTIC DOMAIN FROM TRIMERIC DIHYDROLIPOAMIDE SUCCINYLTRANSFERASE
1c5e_1	C3	3	1.1	BACTERIOPHAGE LAMBDA HEAD PROTEIN D
1c6o_1	C2	2	2	CRYSTAL STRUCTURE OF OXIDIZED CYTOCHROME C6 FROM THE GREEN ALGAE SCENEDESMUS OBLIQUUS
1c76_1	NS	2	2.25	STAPHYLOKINASE (SAK) MONOMER
1c78_1	C2	2	2.3	STAPHYLOKINASE (SAK) DIMER
1c7n_1	C2	2	1.9	CRYSTAL STRUCTURE OF CYSTALYSIN FROM TREPONEMA DENTICOLA CONTAINS A PYRIDOXAL 5'-PHOSPHATE COFACTOR
1c7q_1	C2	2	2.3	THE CRYSTAL STRUCTURE OF PHOSPHOGLUCOSE ISOMERASE/AUTOCRINE MOTILITY FACTOR/NEUROLEUKIN COMPLEXED WITH ITS CARBOHYDRATE PHOSPHATE INHIBITORS AND ITS SUBSTRATE RECOGNITION MECHANISM
1c7s_1	C2	2	1.8	BETA-N-ACETYLHEXOSAMINIDASE MUTANT D539A COMPLEXED WITH DI-N-ACETYL-BETA-D-GLUCOSAMINE (CHITOBIASE)
1c8b_1	D2	4	3	CRYSTAL STRUCTURE OF A NOVEL GERMINATION PROTEASE FROM SPORES OF BACILLUS MEGATERIUM: STRUCTURAL REARRANGEMENTS AND ZYMOGEN ACTIVATION
1c8b_2	C2	2	3	CRYSTAL STRUCTURE OF A NOVEL GERMINATION PROTEASE FROM SPORES OF BACILLUS MEGATERIUM: STRUCTURAL REARRANGEMENTS AND ZYMOGEN ACTIVATION
1c8s_1	C3	3	2	BACTERIORHODOPSIN D96N LATE M STATE INTERMEDIATE
1c8u_1	C2	2	1.9	CRYSTAL STRUCTURE OF THE E.COLI THIOESTERASE II, A HOMOLOGUE OF THE HUMAN NEF-BINDING ENZYME
1c9k_1	C3	3	2.2	THE THREE DIMENSIONAL STRUCTURE OF ADENOSYLCOBINAMIDE KINASE/ ADENOSYLCOBINAMIDE PHOSPHATE GUALYLYLTRANSFERASE (COBU) COMPLEXED WITH GMP: EVIDENCE FOR A SUBSTRATE INDUCED TRANSFERASE ACTIVE SITE
1c9o_1	C2	2	1.17	CRYSTAL STRUCTURE ANALYSIS OF THE BACILLUS CALDOLYTICUS COLD SHOCK PROTEIN BC-CSP
1ca1_2	C2	2	1.9	ALPHA-TOXIN FROM CLOSTRIDIUM PERFRINGENS
1cb0_1	C3	3	1.7	STRUCTURE OF HUMAN 5'-DEOXY-5'-METHYLTHIOADENOSINE PHOSPHORYLASE AT 1.7 A RESOLUTION
1cbf_1	C2	2	2.4	THE X-RAY STRUCTURE OF A COBALAMIN BIOSYNTHETIC ENZYME, COBALT PRECORRIN-4 METHYLTRANSFERASE, CBIF
1cbg_1	C2	2	2.15	THE CRYSTAL STRUCTURE OF A CYANOGENIC BETA-GLUCOSIDASE FROM WHITE CLOVER (TRIFOLIUM REPENS L.), A FAMILY 1 GLYCOSYL-HYDROLASE
1cbi_1	C2	2	2.7	APO-CELLULAR RETINOIC ACID BINDING PROTEIN I
1cbk_1	C2	2	2.02	7,8-DIHYDRO-6-HYDROXYMETHYLPTERIN-PYROPHOSPHOKINASE FROM HAEMOPHILUS INFLUENZAE
1cbm_1	D2	4	1.74	THE 1.8 ANGSTROM STRUCTURE OF CARBONMONOXY-BETA4 HEMOGLOBIN: ANALYSIS OF A HOMOTETRAMER WITH THE R QUATERNARY STRUCTURE OF LIGANDED ALPHA2BETA2 HEMOGLOBIN
1cbq_1	C3	3	2.2	CRYSTAL STRUCTURE OF CELLULAR RETINOIC-ACID-BINDING PROTEINS I AND II IN COMPLEX WITH ALL-TRANS-RETINOIC ACID AND A SYNTHETIC RETINOID
1cby_1	C2	2	2.6	DELTA-ENDOTOXIN
1cc5_1	C2	2	2.5	CRYSTAL STRUCTURE OF AZOTOBACTER CYTOCHROME C5 AT 2.5 ANGSTROMS RESOLUTION
1ccd_1	C2	2	3	REFINED STRUCTURE OF RAT CLARA CELL 17 KDA PROTEIN AT 3.0 ANGSTROMS RESOLUTION
1cdo_1	C2	2	2.05	ALCOHOL DEHYDROGENASE (E.C.1.1.1.1) (EE ISOZYME) COMPLEXED WITH NICOTINAMIDE ADENINE DINUCLEOTIDE (NAD), AND ZINC
1cdt_1	C2	2	2.5	CARDIOTOXIN V4/II FROM NAJA MOSSAMBICA MOSSAMBICA: THE REFINED CRYSTAL STRUCTURE
1cei_1	C2	2	1.8	STRUCTURE DETERMINATION OF THE COLICIN E7 IMMUNITY PROTEIN (IMME7) THAT BINDS SPECIFICALLY TO THE DNASE-TYPE COLICIN E7 AND INHIBITS ITS BACTERIOCIDAL ACTIVITY
1cf1_5	C2	2	2.8	ARRESTIN FROM BOVINE ROD OUTER SEGMENTS
1cf2_1	D2	4	2.1	THREE-DIMENSIONAL STRUCTURE OF D-GLYCERALDEHYDE-3-PHOSPHATE DEHYDROGENASE FROM THE HYPERTHERMOPHILIC ARCHAEON METHANOTHERMUS FERVIDUS
1cfb_2	C4	4	2	CRYSTAL STRUCTURE OF TANDEM TYPE III FIBRONECTIN DOMAINS FROM DROSOPHILA NEUROGLIAN AT 2.0 ANGSTROMS
1cfm_1	NS	3	2	CYTOCHROME F FROM CHLAMYDOMONAS REINHARDTII
1cfr_1	D2	4	2.15	CRYSTAL STRUCTURE OF CITROBACTER FREUNDII RESTRICTION ENDONUCLEASE CFR10I AT 2.15 ANGSTROMS RESOLUTION.
1cg2_1	D2	4	2.5	CARBOXYPEPTIDASE G2
1ch4_1	D2	4	2.5	MODULE-SUBSTITUTED CHIMERA HEMOGLOBIN BETA-ALPHA (F133V)
1chm_1	C2	2	1.9	ENZYMATIC MECHANISM OF CREATINE AMIDINOHYDROLASE AS DEDUCED FROM CRYSTAL STRUCTURES
1chu_1	C2	2	2.2	STRUCTURE OF L-ASPARTATE OXIDASE: IMPLICATIONS FOR THE SUCCINATE DEHYDROGENASE/ FUMARATE REDUCATSE FAMILY
1ci0_1	C2	2	2.7	PNP OXIDASE FROM SACCHAROMYCES CEREVISIAE
1ci3_2	D3	6	1.9	CYTOCHROME F FROM THE B6F COMPLEX OF PHORMIDIUM LAMINOSUM
1ci3_3	C2	2	1.9	CYTOCHROME F FROM THE B6F COMPLEX OF PHORMIDIUM LAMINOSUM
1ci4_1	C2	2	1.9	THE CRYSTAL STRUCTURE OF HUMAN BARRIER-TO-AUTOINTEGRATION FACTOR (BAF)
1ci8_1	C2	2	2	ESTERASE ESTB FROM BURKHOLDERIA GLADIOLI: AN ESTERASE WITH (BETA)-LACTAMASE FOLD.
1civ_1	C2	2	2.8	CHLOROPLAST NADP-DEPENDENT MALATE DEHYDROGENASE FROM FLAVERIA BIDENTIS
1cj0_1	C2	2	2.8	CRYSTAL STRUCTURE OF RABBIT CYTOSOLIC SERINE HYDROXYMETHYLTRANSFERASE AT 2.8 ANGSTROM RESOLUTION
1cjx_1	D2	4	2.4	CRYSTAL STRUCTURE OF PSEUDOMONAS FLUORESCENS HPPD
1ck1_1	C2	2	2.6	STRUCTURE OF STAPHYLOCOCCAL ENTEROTOXIN C3
1ckg_1	NS	2	2.2	T52V MUTANT HUMAN LYSOZYME
1cki_1	NS	2	2.3	RECOMBINANT CASEIN KINASE I DELTA TRUNCATION MUTANT CONTAINING RESIDUES 1-317
1ckm_3	C2	4	2.5	STRUCTURE OF TWO DIFFERENT CONFORMATIONS OF MRNA CAPPING ENZYME IN COMPLEX WITH GTP
1cks_1	D3	6	2.1	HUMAN CKSHS2 ATOMIC STRUCTURE: A ROLE FOR ITS HEXAMERIC ASSEMBLY IN CELL CYCLE CONTROL
1cku_1	C2	2	1.2	AB INITIO SOLUTION AND REFINEMENT OF TWO HIGH POTENTIAL IRON PROTEIN STRUCTURES AT ATOMIC RESOLUTION
1cli_2	C2	2	2.5	X-RAY CRYSTAL STRUCTURE OF AMINOIMIDAZOLE RIBONUCLEOTIDE SYNTHETASE (PURM), FROM THE E. COLI PURINE BIOSYNTHETIC PATHWAY, AT 2.5 A RESOLUTION
1clx_1	C2	2	1.8	CATALYTIC CORE OF XYLANASE A
1cm9_1	C2	2	2.1	CRYSTAL STRUCTURE OF VIRAL MACROPHAGE INFLAMMATORY PROTEIN-II
1cmc_1	C2	2	1.8	THREE DIMENSIONAL CRYSTAL STRUCTURES OF E. COLI MET REPRESSOR WITH AND WITHOUT COREPRESSOR
1cno_3	C2	2	2.2	STRUCTURE OF PSEUDOMONAS NAUTICA CYTOCHROME C552, BY MAD METHOD
1cnt_2	C2	2	2.4	CILIARY NEUROTROPHIC FACTOR
1cnz_1	C2	2	1.76	3-ISOPROPYLMALATE DEHYDROGENASE (IPMDH) FROM SALMONELLA TYPHIMURIUM
1coa_1	D6	12	2.2	THE EFFECT OF CAVITY CREATING MUTATIONS IN THE HYDROPHOBIC CORE OF CHYMOTRYPSIN INHIBITOR 2
1coj_1	D2	4	1.9	FE-SOD FROM AQUIFEX PYROPHILUS, A HYPERTHERMOPHILIC BACTERIUM
1cp2_1	C2	2	1.93	NITROGENASE IRON PROTEIN FROM CLOSTRIDIUM PASTEURIANUM
1cq3_1	C2	2	1.85	STRUCTURE OF A SOLUBLE SECRETED CHEMOKINE INHIBITOR, VCCI, FROM COWPOX VIRUS
1cqk_1	C2	2	2.2	CRYSTAL STRUCTURE OF THE CH3 DOMAIN FROM THE MAK33 ANTIBODY
1cqx_3	C2	2	1.75	Crystal structure of the flavohemoglobin from Alcaligenes eutrophus at 1.75 A resolution
1cr6_1	C2	2	2.8	CRYSTAL STRUCTURE OF MURINE SOLUBLE EPOXIDE HYDROLASE COMPLEXED WITH CPU INHIBITOR
1cru_1	C2	2	1.5	SOLUBLE QUINOPROTEIN GLUCOSE DEHYDROGENASE FROM ACINETOBACTER CALCOACETICUS IN COMPLEX WITH PQQ AND METHYLHYDRAZINE
1cs1_1	D2	4	1.5	CYSTATHIONINE GAMMA-SYNTHASE (CGS) FROM ESCHERICHIA COLI
1cs6_1	C2	2	1.8	N-TERMINAL FRAGMENT OF AXONIN-1 FROM CHICKEN
1csg_1	C2	2	2.7	Three-dimensional structure of recombinant human granulocyte-macrophage colony-stimulating factor
1csh_1	C2	2	1.65	A very short hydrogen bond provides only moderate stabilization of an enzyme: inhibitor complex of citrate synthase
1csn_1	C2	2	2	BINARY COMPLEX OF CASEIN KINASE-1 WITH MGATP
1ct9_2	C2	2	2	CRYSTAL STRUCTURE OF ASPARAGINE SYNTHETASE B FROM ESCHERICHIA COLI
1ctf_1	C2	2	1.7	STRUCTURE OF THE C-TERMINAL DOMAIN OF THE RIBOSOMAL PROTEIN L7/L12 FROM ESCHERICHIA COLI AT 1.7 ANGSTROMS
1ctt_1	C2	2	2.2	TRANSITION-STATE SELECTIVITY FOR A SINGLE OH GROUP DURING CATALYSIS BY CYTIDINE DEAMINASE
1cuk_1	C4	4	1.9	ESCHERICHIA COLI RUVA PROTEIN AT PH 4.9 AND ROOM TEMPERATURE
1cun_1	C3	3	2	CRYSTAL STRUCTURE OF REPEATS 16 AND 17 OF CHICKEN BRAIN ALPHA SPECTRIN
1cv8_1	C2	2	1.75	STAPHOPAIN, CYSTEINE PROTEINASE FROM STAPHYLOCOCCUS AUREUS V8
1cx8_1	C2	2	3.2	CRYSTAL STRUCTURE OF THE ECTODOMAIN OF HUMAN TRANSFERRIN RECEPTOR
1cxq_1	C2	2	1.02	ATOMIC RESOLUTION ASV INTEGRASE CORE DOMAIN FROM AMMONIUM SULFATE
1cy9_1	C2	2	1.8	CRYSTAL STRUCTURE OF THE 30 KDA FRAGMENT OF E. COLI DNA TOPOISOMERASE I. MONOCLINIC FORM
1cyd_1	D2	4	1.8	CARBONYL REDUCTASE COMPLEXED WITH NADPH AND 2-PROPANOL
1cyw_1	C2	2	2.5	QUINOL OXIDASE (PERIPLASMIC FRAGMENT OF SUBUNIT II) (CYOA)
1cz3_1	C2	2	2.1	DIHYDROFOLATE REDUCTASE FROM THERMOTOGA MARITIMA
1czd_1	C3	3	2.45	CRYSTAL STRUCTURE OF THE PROCESSIVITY CLAMP GP45 FROM BACTERIOPHAGE T4
1czf_3	C2	2	1.68	ENDO-POLYGALACTURONASE II FROM ASPERGILLUS NIGER
1czj_1	C2	2	2.16	CYTOCHROME C OF CLASS III (AMBLER) 26 KD
1d01_1	C3	3	2	STRUCTURE OF TNF RECEPTOR ASSOCIATED FACTOR 2 IN COMPLEX WITH A HUMAN CD30 PEPTIDE
1d06_2	C2	2	1.4	STRUCTURAL BASIS OF DIMERIZATION AND SENSORY MECHANISMS OF OXYGEN-SENSING DOMAIN OF RHIZOBIUM MELILOTI FIXL DETERMINED AT 1.4A RESOLUTION
1d0c_1	C2	2	1.65	BOVINE ENDOTHELIAL NITRIC OXIDE SYNTHASE HEME DOMAIN COMPLEXED WITH 3-BROMO-7-NITROINDAZOLE (H4B FREE)
1d0n_1	C2	2	2.5	THE CRYSTAL STRUCTURE OF CALCIUM-FREE EQUINE PLASMA GELSOLIN.
1d0n_2	D4	8	2.5	THE CRYSTAL STRUCTURE OF CALCIUM-FREE EQUINE PLASMA GELSOLIN.
1d0q_1	C2	2	1.71	STRUCTURE OF THE ZINC-BINDING DOMAIN OF BACILLUS STEAROTHERMOPHILUS DNA PRIMASE
1d1j_1	D2	4	2.2	CRYSTAL STRUCTURE OF HUMAN PROFILIN II
1d1l_3	D2	4	2.1	CRYSTAL STRUCTURE OF CRO-F58W MUTANT
1d1m_1	C2	2	2.05	CRYSTAL STRUCTURE OF CRO K56-[DGEVK]-F58W MUTANT
1d1s_1	NS	4	2.5	WILD-TYPE HUMAN SIGMA (CLASS IV) ALCOHOL DEHYDROGENASE
1d1t_3	C2	2	2.4	MUTANT OF HUMAN SIGMA ALCOHOL DEHYDROGENASE WITH LEUCINE AT POSITION 141
1d1z_1	NS	4	1.4	CRYSTAL STRUCTURE OF THE XLP PROTEIN SAP
1d1z_2	D2	4	1.4	CRYSTAL STRUCTURE OF THE XLP PROTEIN SAP
1d2c_1	C2	2	2.5	METHYLTRANSFERASE
1d2e_1	NS	4	1.94	CRYSTAL STRUCTURE OF MITOCHONDRIAL EF-TU IN COMPLEX WITH GDP
1d2f_1	C2	2	2.5	X-RAY STRUCTURE OF MALY FROM ESCHERICHIA COLI: A PYRIDOXAL-5'-PHOSPHATE-DEPENDENT ENZYME ACTING AS A MODULATOR IN MAL GENE EXPRESSION
1d2n_1	C6	6	1.75	D2 DOMAIN OF N-ETHYLMALEIMIDE-SENSITIVE FUSION PROTEIN
1d2o_1	C2	2	2	CRYSTAL STRUCTURE OF A SINGLE B REPEAT UNIT (B1) OF COLLAGEN BINDING SURFACE PROTEIN (CNA) OF STAPHYLOCOCCUS AUREUS.
1d2s_1	C2	2	1.55	CRYSTAL STRUCTURE OF THE N-TERMINAL LAMININ G-LIKE DOMAIN OF SHBG IN COMPLEX WITH DIHYDROTESTOSTERONE
1d2t_1	D3	6	1.9	CRYSTAL STRUCTURE OF ACID PHOSPHATASE FROM ESCHERICHIA BLATTAE
1d3v_2	C3	3	1.7	CRYSTAL STRUCTURE OF THE BINUCLEAR MANGANESE METALLOENZYME ARGINASE COMPLEXED WITH 2(S)-AMINO-6-BORONOHEXANOIC ACID, AN L-ARGININE ANALOG
1d3y_1	C2	2	2	STRUCTURE OF THE DNA TOPOISOMERASE VI A SUBUNIT
1d5f_1	C3	3	2.8	STRUCTURE OF E6AP: INSIGHTS INTO UBIQUITINATION PATHWAY
1d5w_1	C2	2	2.3	PHOSPHORYLATED FIXJ RECEIVER DOMAIN
1d6n_1	C2	2	2.7	TERNARY COMPLEX STRUCTURE OF HUMAN HGPRTASE, PRPP, MG2+, AND THE INHIBITOR HPP REVEALS THE INVOLVEMENT OF THE FLEXIBLE LOOP IN SUBSTRATE BINDING
1d7m_2	C2	4	2.7	COILED-COIL DIMERIZATION DOMAIN FROM CORTEXILLIN I
1d7x_1	NS	2	2	CRYSTAL STRUCTURE OF MMP3 COMPLEXED WITH A MODIFIED PROLINE SCAFFOLD BASED INHIBITOR.
1d8h_2	C2	2	2	X-RAY CRYSTAL STRUCTURE OF YEAST RNA TRIPHOSPHATASE IN COMPLEX WITH SULFATE AND MANGANESE IONS.
1d8l_1	C4	4	2.5	E. COLI HOLLIDAY JUNCTION BINDING PROTEIN RUVA NH2 REGION LACKING DOMAIN III
1d8w_1	D2	4	1.6	L-RHAMNOSE ISOMERASE
1d9c_1	C2	2	2	BOVINE INTERFERON-GAMMA AT 2.0 ANGSTROMS
1dab_2	D3	6	2.5	The Structure of Bordetella Pertussis Virulence Factor P.69 Pertactin
1db2_1	NS	2	2.7	CRYSTAL STRUCTURE OF NATIVE PLASMINOGEN ACTIVATOR INHIBITOR-1
1db3_1	C2	2	2.3	E.COLI GDP-MANNOSE 4,6-DEHYDRATASE
1dbf_1	C3	3	1.3	CHORISMATE MUTASE FROM BACILLUS SUBTILIS AT 1.30 ANGSTROM
1dbn_1	C2	2	2.75	MAACKIA AMURENSIS LEUKOAGGLUTININ (LECTIN) WITH SIALYLLACTOSE
1dbq_1	C2	2	2.2	DNA-BINDING REGULATORY PROTEIN
1dbt_2	C2	2	2.4	CRYSTAL STRUCTURE OF OROTIDINE 5'-MONOPHOSPHATE DECARBOXYLASE FROM BACILLUS SUBTILIS COMPLEXED WITH UMP
1dc6_1	C2	2	2	STRUCTURAL ANALYSIS OF GLYCERALDEHYDE 3-PHOSPHATE DEHYDROGENASE FROM ESCHERICHIA COLI: DIRECT EVIDENCE FOR SUBSTRATE BINDING AND COFACTOR-INDUCED CONFORMATIONAL CHANGES.
1dcf_1	C2	2	2.5	CRYSTAL STRUCTURE OF THE RECEIVER DOMAIN OF THE ETHYLENE RECEPTOR OF ARABIDOPSIS THALIANA
1dci_1	D3	6	1.5	DIENOYL-COA ISOMERASE
1dcs_1	C3	3	1.3	DEACETOXYCEPHALOSPORIN C SYNTHASE FROM S. CLAVULIGERUS
1dcu_1	D2	4	2.2	REDOX SIGNALING IN THE CHLOROPLAST: STRUCTURE OF OXIDIZED PEA FRUCTOSE-1,6-BISPHOSPHATE PHOSPHATASE
1dd1_2	C2	6	2.62	CRYSTAL STRUCTURE ANALYSIS OF THE SMAD4 ACTIVE FRAGMENT
1ddt_1	C2	2	2	THE REFINED STRUCTURE OF DIMERIC DIPHTHERIA TOXIN AT 2.0 ANGSTROMS RESOLUTION
1ddz_1	C2	2	2.2	X-RAY STRUCTURE OF A BETA-CARBONIC ANHYDRASE FROM THE RED ALGA, PORPHYRIDIUM PURPUREUM R-1
1deu_3	C2	2	1.7	CRYSTAL STRUCTURE OF HUMAN PROCATHEPSIN X: A CYSTEINE PROTEASE WITH THE PROREGION COVALENTLY LINKED TO THE ACTIVE SITE CYSTEINE
1dfv_3	C2	2	2.6	CRYSTAL STRUCTURE OF HUMAN NEUTROPHIL GELATINASE ASSOCIATED LIPOCALIN MONOMER
1dfx_1	C2	2	1.9	DESULFOFERRODOXIN FROM DESULFOVIBRIO DESULFURICANS, ATCC 27774
1dg1_1	C2	2	2.5	WHOLE, UNMODIFIED, EF-TU(ELONGATION FACTOR TU).
1dg6_1	C3	3	1.3	CRYSTAL STRUCTURE OF APO2L/TRAIL
1dgf_1	D2	4	1.5	HUMAN ERYTHROCYTE CATALASE
1dhf_1	C2	2	2.3	CRYSTAL STRUCTURES OF RECOMBINANT HUMAN DIHYDROFOLATE REDUCTASE COMPLEXED WITH FOLATE AND 5-DEAZOFOLATE
1dhn_1	D4	8	1.65	1.65 ANGSTROM RESOLUTION STRUCTURE OF 7,8-DIHYDRONEOPTERIN ALDOLASE FROM STAPHYLOCOCCUS AUREUS
1dhr_1	C2	2	2.3	CRYSTAL STRUCTURE OF RAT LIVER DIHYDROPTERIDINE REDUCTASE
1di0_1	C5	5	2.7	CRYSTAL STRUCTURE OF LUMAZINE SYNTHASE FROM BRUCELLA ABORTUS
1di0_2	D5	10	2.7	CRYSTAL STRUCTURE OF LUMAZINE SYNTHASE FROM BRUCELLA ABORTUS
1di6_1	C3	3	1.45	1.45 A CRYSTAL STRUCTURE OF THE MOLYBDENUMM COFACTOR BIOSYNTHESIS PROTEIN MOGA FROM ESCHERICHIA COLI
1div_1	C2	2	2.6	RIBOSOMAL PROTEIN L9
1dj0_1	C2	2	1.5	THE CRYSTAL STRUCTURE OF E. COLI PSEUDOURIDINE SYNTHASE I AT 1.5 ANGSTROM RESOLUTION
1dj2_1	C2	2	2.9	STRUCTURES OF ADENYLOSUCCINATE SYNTHETASE FROM TRITICUM AESTIVUM AND ARABIDOPSIS THALIANA
1dj3_1	C2	2	3	STRUCTURES OF ADENYLOSUCCINATE SYNTHETASE FROM TRITICUM AESTIVUM AND ARABIDOPSIS THALIANA
1dj8_3	C2	2	2	CRYSTAL STRUCTURE OF E. COLI PERIPLASMIC PROTEIN HDEA
1djc_1	C2	2	2	STRUCTURE OF BETA-LACTAMASE PRECURSOR, S70A MUTANT, AT 120K
1djn_1	C2	2	2.2	STRUCTURAL AND BIOCHEMICAL CHARACTERIZATION OF RECOMBINANT WILD TYPE TRIMETHYLAMINE DEHYDROGENASE FROM METHYLOPHILUS METHYLOTROPHUS (SP. W3A1)
1djr_1	C5	5	1.3	HEAT-LABILE ENTEROTOXIN B-PENTAMER COMPLEXED WITH M-CARBOXYPHENYL-ALPHA-D-GALACTOSE
1djt_1	C2	2	1.2	ATOMIC RESOLUTION STRUCTURE OF SCORPION ALPHA-LIKE TOXIN BMK M1 IN A NEW CRYSTAL FORM
1dk5_3	C2	2	2.8	CRYSTAL STRUCTURE OF ANNEXIN 24(CA32) FROM CAPSICUM ANNUUM
1dk8_1	C2	2	1.57	CRYSTAL STRUCTURE OF THE RGS-HOMOLOGOUS DOMAIN OF AXIN
1dkt_1	C2	2	2.9	CKSHS1: HUMAN CYCLIN DEPENDENT KINASE SUBUNIT, TYPE 1 COMPLEX WITH METAVANADATE
1dku_1	C2	2	2.2	CRYSTAL STRUCTURES OF BACILLUS SUBTILIS PHOSPHORIBOSYLPYROPHOSPHATE SYNTHETASE: MOLECULAR BASIS OF ALLOSTERIC INHIBITION AND ACTIVATION.
1dku_2	D3	6	2.2	CRYSTAL STRUCTURES OF BACILLUS SUBTILIS PHOSPHORIBOSYLPYROPHOSPHATE SYNTHETASE: MOLECULAR BASIS OF ALLOSTERIC INHIBITION AND ACTIVATION.
1dl5_1	C2	2	1.8	PROTEIN-L-ISOASPARTATE O-METHYLTRANSFERASE
1dle_1	C2	2	2.1	FACTOR B SERINE PROTEASE DOMAIN
1dlj_1	C2	2	1.8	THE FIRST STRUCTURE OF UDP-GLUCOSE DEHYDROGENASE (UDPGDH) REVEALS THE CATALYTIC RESIDUES NECESSARY FOR THE TWO-FOLD OXIDATION
1dlp_1	NS	6	3.3	STRUCTURAL CHARACTERIZATION OF THE NATIVE FETUIN-BINDING PROTEIN SCILLA CAMPANULATA AGGLUTININ (SCAFET): A NOVEL TWO-DOMAIN LECTIN
1dm5_1	D3	6	1.93	ANNEXIN XII E105K HOMOHEXAMER CRYSTAL STRUCTURE
1dmh_1	C2	2	1.7	STRUCTURE OF CATECHOL 1,2-DIOXYGENASE FROM ACINETOBACTER SP. ADP1 WITH BOUND 4-METHYLCATECHOL
1dmt_2	C2	2	2.1	STRUCTURE OF HUMAN NEUTRAL ENDOPEPTIDASE COMPLEXED WITH PHOSPHORAMIDON
1dmx_1	NS	2	2.45	MURINE MITOCHONDRIAL CARBONIC ANYHDRASE V AT 2.45 ANGSTROMS RESOLUTION
1dnl_1	C2	2	1.8	X-RAY STRUCTURE OF ESCHERICHIA COLI PYRIDOXINE 5'-PHOSPHATE OXIDASE COMPLEXED WITH FMN AT 1.8 ANGSTROM RESOLUTION
1do2_2	NS	2	4	TRIGONAL CRYSTAL FORM OF HEAT SHOCK LOCUS U (HSLU) FROM ESCHERICHIA COLI
1do5_2	C2	2	2.75	HUMAN COPPER CHAPERONE FOR SUPEROXIDE DISMUTASE DOMAIN II
1dof_1	D2	4	2.1	THE CRYSTAL STRUCTURE OF ADENYLOSUCCINATE LYASE FROM PYROBACULUM AEROPHILUM: INSIGHTS INTO THERMAL STABILITY AND HUMAN PATHOLOGY
1doi_1	D3	6	1.9	2FE-2S FERREDOXIN FROM HALOARCULA MARISMORTUI
1dok_2	C2	4	1.85	MONOCYTE CHEMOATTRACTANT PROTEIN 1, P-FORM
1dol_2	D2	4	2.4	MONOCYTE CHEMOATTRACTANT PROTEIN 1, I-FORM
1dos_1	C2	2	1.67	STRUCTURE OF FRUCTOSE-BISPHOSPHATE ALDOLASE
1dov_1	C2	2	3	CRYSTAL STRUCTURE OF THE ALPHA-CATENIN DIMERIZATION DOMAIN
1dp4_2	C2	2	2	DIMERIZED HORMONE BINDING DOMAIN OF THE ATRIAL NATRIURETIC PEPTIDE RECEPTOR
1dpb_1	Octa	24	2.5	CRYSTALLOGRAPHIC AND ENZYMATIC INVESTIGATIONS ON THE ROLE OF SER558, HIS610 AND ASN614 IN THE CATALYTIC MECHANISM OF AZOTOBACTER VINELANDII DIHYDROLIPOAMIDE ACETYLTRANSFERASE (E2P)
1dpg_1	C2	2	2	GLUCOSE 6-PHOSPHATE DEHYDROGENASE FROM LEUCONOSTOC MESENTEROIDES
1dqe_1	NS	2	1.8	BOMBYX MORI PHEROMONE BINDING PROTEIN
1dqi_1	D2	4	1.7	CRYSTAL STRUCTURE OF SUPEROXIDE REDUCTASE FROM P. FURIOSUS IN THE OXIDIZED STATE AT 1.7 ANGSTROMS RESOLUTION
1dqp_1	C2	2	1.75	CRYSTAL STRUCTURE OF GIARDIA GUANINE PHOSPHORIBOSYLTRANSFERASE COMPLEXED WITH IMMUCILLING
1dqs_1	C2	2	1.8	CRYSTAL STRUCTURE OF DEHYDROQUINATE SYNTHASE (DHQS) COMPLEXED WITH CARBAPHOSPHONATE, NAD+ AND ZN2+
1dqt_1	C2	2	2	THE CRYSTAL STRUCTURE OF MURINE CTLA4 (CD152)
1dqt_3	D2	4	2	THE CRYSTAL STRUCTURE OF MURINE CTLA4 (CD152)
1dqu_1	D2	4	2.8	CRYSTAL STRUCTURE OF THE ISOCITRATE LYASE FROM ASPERGILLUS NIDULANS
1dqv_2	D2	4	3.2	CRYSTAL STRUCTURE OF SYNAPTOTAGMIN III C2A/C2B
1dqz_1	C2	2	1.5	CRYSTAL STRUCTURE OF ANTIGEN 85C FROM MYCOBACTERIUM TUBERCULOSIS
1dr0_1	C2	2	2.2	STRUCTURE OF MODIFIED 3-ISOPROPYLMALATE DEHYDROGENASE AT THE C-TERMINUS, HD708
1dru_1	D2	4	2.2	ESCHERICHIA COLI DHPR/NADH COMPLEX
1dsu_1	C2	2	2	HUMAN FACTOR D, COMPLEMENT ACTIVATING ENZYME
1dsx_1	C4	4	1.6	KV1.2 T1 DOMAIN, RESIDUES 33-119, T46V MUTANT
1dt0_2	C2	2	2.1	CLONING, SEQUENCE, AND CRYSTALLOGRAPHIC STRUCTURE OF RECOMBINANT IRON SUPEROXIDE DISMUTASE FROM PSEUDOMONAS OVALIS
1dto_1	C2	2	1.9	CRYSTAL STRUCTURE OF THE COMPLETE TRANSACTIVATION DOMAIN OF E2 PROTEIN FROM THE HUMAN PAPILLOMAVIRUS TYPE 16
1du5_1	C2	2	2.5	THE CRYSTAL STRUCTURE OF ZEAMATIN.
1dug_1	C2	2	1.8	STRUCTURE OF THE FIBRINOGEN G CHAIN INTEGRIN BINDING AND FACTOR XIIIA CROSSLINKING SITES OBTAINED THROUGH CARRIER PROTEIN DRIVEN CRYSTALLIZATION
1dun_1	C3	3	1.9	EIAV DUTPASE NATIVE
1duv_1	C3	3	1.7	CRYSTAL STRUCTURE OF E. COLI ORNITHINE TRANSCARBAMOYLASE COMPLEXED WITH NDELTA-L-ORNITHINE-DIAMINOPHOSPHINYL-N-SULPHONIC ACID (PSORN)
1duw_2	C2	2	1.89	STRUCTURE OF NONAHEME CYTOCHROME C
1dv7_1	NS	2	1.8	CRYSTAL STRUCTURE OF OROTIDINE MONOPHOSPHATE DECARBOXYLASE
1dvi_1	C2	2	2.3	CALPAIN DOMAIN VI WITH CALCIUM BOUND
1dvk_1	C2	2	2.15	CRYSTAL STRUCTURE OF THE FUNCTIONAL DOMAIN OF THE SPLICING FACTOR PRP18
1dvp_1	C2	2	2	CRYSTAL STRUCTURE OF THE VHS AND FYVE TANDEM DOMAINS OF HRS, A PROTEIN INVOLVED IN MEMBRANE TRAFFICKING AND SIGNAL TRANSDUCTION
1dvr_1	C2	2	2.36	STRUCTURE OF A MUTANT ADENYLATE KINASE LIGATED WITH AN ATP-ANALOGUE SHOWING DOMAIN CLOSURE OVER ATP
1dwk_1	D5	10	1.65	STRUCTURE OF CYANASE WITH THE DI-ANION OXALATE BOUND AT THE ENZYME ACTIVE SITE
1dxe_1	D3	6	1.8	2-dehydro-3-deoxy-galactarate aldolase from Escherichia coli
1dxg_1	C2	2	1.8	CRYSTAL STRUCTURE OF DESULFOREDOXIN FROM DESULFOVIBRIO GIGAS AT 1.8 A RESOLUTION
1dxh_1	Tetr	12	2.5	Catabolic ornithine carbamoyltransferase from Pseudomonas aeruginosa
1dxl_1	C2	2	3.15	Dihydrolipoamide dehydrogenase of glycine decarboxylase from Pisum Sativum
1dxx_1	C2	2	2.6	N-terminal Actin-binding Domain of Human Dystrophin
1dxy_1	C2	2	1.86	STRUCTURE OF D-2-HYDROXYISOCAPROATE DEHYDROGENASE
1dxy_2	D3	6	1.86	STRUCTURE OF D-2-HYDROXYISOCAPROATE DEHYDROGENASE
1dyn_1	D4	16	2.2	CRYSTAL STRUCTURE AT 2.2 ANGSTROMS RESOLUTION OF THE PLECKSTRIN HOMOLOGY DOMAIN FROM HUMAN DYNAMIN
1dys_1	C2	2	1.6	Endoglucanase CEL6B from Humicola insolens
1dz3_1	C2	2	1.65	DOMAIN-SWAPPING IN THE SPORULATION RESPONSE REGULATOR SPO0A
1dzr_1	C2	2	2.17	RmlC from Salmonella typhimurium
1e0b_1	C2	2	1.9	Chromo shadow domain from fission yeast swi6 protein.
1e0j_1	C6	6	3	gp4d helicase from phage T7 ADPNP complex
1e0r_1	C2	2	2.8	Beta-apical domain of thermosome
1e19_1	C2	2	1.5	Structure of the carbamate kinase-like carbamoyl phosphate synthetase from the hyperthermophilic archaeon Pyrococcus furiosus bound to ADP
1e1o_1	C2	2	2.12	lysyl-tRNA Synthetase (LYSU) hexagonal form, complexed with lysine
1e2a_2	C2	6	2.3	ENZYME IIA FROM THE LACTOSE SPECIFIC PTS FROM LACTOCOCCUS LACTIS
1e2k_1	C2	2	1.7	Kinetics and crystal structure of the wild-type and the engineered Y101F mutant of Herpes simplex virus type 1 thymidine kinase interacting with (North)-methanocarba-thymidine
1e2s_1	C2	2	2.35	Crystal structure of an Arylsulfatase A mutant C69A
1e2t_2	C2	8	2.8	Arylamine N-acetyltransferase (NAT) from Salmonella typhimurium
1e2y_1	D5	10	3.2	Tryparedoxin peroxidase from Crithidia fasciculata
1e3i_1	C2	2	2.08	Mouse class II alcohol dehydrogenase complex with NADH and inhibitor
1e3j_1	D2	4	2.3	Ketose reductase (sorbitol dehydrogenase) from silverleaf whitefly
1e3p_1	C3	3	2.5	tungstate derivative of Streptomyces antibioticus PNPase/GPSI enzyme
1e3w_1	D2	4	2	Rat brain 3-hydroxyacyl-CoA dehydrogenase binary complex with NADH and 3-keto butyrate
1e4e_1	C2	4	2.5	D-alanyl-D-lacate ligase
1e4i_1	D4	8	2	2-deoxy-2-fluoro-beta-D-glucosyl/enzyme intermediate complex of the beta-glucosidase from Bacillus polymyxa
1e4m_1	C2	2	1.2	MYROSINASE FROM SINAPIS ALBA
1e51_1	D4	8	2.83	Crystal structure of native human erythrocyte 5-aminolaevulinic acid dehydratase
1e58_1	C2	2	1.25	E.coli cofactor-dependent phosphoglycerate mutase
1e5d_1	C2	2	2.5	RUBREDOXIN OXYGEN:OXIDOREDUCTASE (ROO) FROM ANAEROBE DESULFOVIBRIO GIGAS
1e5f_1	D2	4	2.18	METHIONINE GAMMA-LYASE (MGL) FROM TRICHOMONAS VAGINALIS
1e5m_1	C2	2	1.54	Beta ketoacyl acyl carrier protein synthase II (KASII) from Synechocystis sp.
1e5r_1	C2	2	2.3	Proline 3-hydroxylase (type II) -apo form
1e5x_1	C2	2	2.25	Structure of threonine synthase from Arabidopsis thaliana
1e6b_1	C2	2	1.65	Crystal structure of a Zeta class glutathione S-transferase from Arabidopsis thaliana
1e6u_1	C2	2	1.45	GDP 4-keto-6-deoxy-D-mannose epimerase reductase
1e7l_1	C2	2	1.32	Endonuclease VII (EndoVII) N62D mutant from phage T4
1e7n_1	C2	2	2.35	The N-terminal domain of beta-B2-crystallin resembles the putative ancestral homodimer
1e8g_1	D4	8	2.1	STRUCTURE OF THE H61T DOUBLE MUTANT OF VANILLYL-ALCOHOL OXIDASE IN COMPLEX WITH FLUORO-CRESOL
1e8u_1	C2	2	2	Structure of the multifunctional paramyxovirus hemagglutinin-neuraminidase
1e94_2	D6	12	2.8	HslV-HslU from E.coli
1e9g_1	C2	2	1.15	STRUCTURE OF INORGANIC PYROPHOSPHATASE
1e9i_2	C2	2	2.48	Enolase from E.coli
1e9r_1	C6	6	2.4	Bacterial conjugative coupling protein TrwBdeltaN70. Trigonal form in complex with sulphate.
1ea5_1	C2	2	1.8	NATIVE ACETYLCHOLINESTERASE (E.C. 3.1.1.7) FROM TORPEDO CALIFORNICA at 1.8A resolution
1ea9_2	C2	2	3.2	Cyclomaltodextrinase
1eag_1	C2	2	2.1	Secreted aspartic proteinase (SAP2) from Candida albicans complexed with A70450
1eaj_1	C2	2	1.35	DIMERIC STRUCTURE OF THE COXSACKIE VIRUS AND ADENOVIRUS RECEPTOR D1 DOMAIN AT 1.35 ANGSTROM RESOLUTION
1ear_1	C2	2	1.7	Crystal structure of Bacillus pasteurii UreE at 1.7 A. Type II crystal form.
1eb9_1	C2	4	2.1	Structure Determinants of Substrate Specificity of Hydroxynitrile Lyase from Manihot esculenta
1ebf_1	C2	2	2.3	HOMOSERINE DEHYDROGENASE FROM S. CEREVISIAE COMPLEX WITH NAD+
1ec8_1	D2	4	1.9	E. COLI GLUCARATE DEHYDRATASE BOUND TO PRODUCT 2,3-DIHYDROXY-5-OXO-HEXANEDIOATE
1ecf_1	D2	4	2	ESCHERICHIA COLI GLUTAMINE PHOSPHORIBOSYLPYROPHOSPHATE (PRPP) AMIDOTRANSFERASE
1ecj_2	C2	2	2.5	ESCHERICHIA COLI GLUTAMINE PHOSPHORIBOSYLPYROPHOSPHATE (PRPP) AMIDOTRANSFERASE COMPLEXED WITH 2 AMP PER TETRAMER
1ecm_2	C2	2	2.2	ATOMIC STRUCTURE OF THE BURIED CATALYTIC POCKET OF ESCHERICHIA COLI CHORISMATE MUTASE
1ecs_1	C2	2	1.7	THE 1.7 A CRYSTAL STRUCTURE OF A BLEOMYCIN RESISTANCE DETERMINANT ENCODED ON THE TRANSPOSON TN5
1ecy_1	C2	2	2.19	PROTEASE INHIBITOR ECOTIN
1ed1_1	C3	3	2.1	CRYSTAL STRUCTURE OF SIMIAN IMMUNODEFICIENCY VIRUS MATRIX ANTIGEN (SIV MA) AT 100K.
1edm_1	C2	2	1.5	EPIDERMAL GROWTH FACTOR-LIKE DOMAIN FROM HUMAN FACTOR IX
1edo_1	D2	4	2.3	THE X-RAY STRUCTURE OF BETA-KETO ACYL CARRIER PROTEIN REDUCTASE FROM BRASSICA NAPUS COMPLEXED WITH NADP+
1edt_1	C2	2	1.9	CRYSTAL STRUCTURE OF ENDO-BETA-N-ACETYLGLUCOSAMINIDASE H AT 1.9 ANGSTROMS RESOLUTION: ACTIVE SITE GEOMETRY AND SUBSTRATE RECOGNITION
1edz_1	C2	2	2.8	STRUCTURE OF THE NAD-DEPENDENT 5,10-METHYLENETETRAHYDROFOLATE DEHYDROGENASE FROM SACCHAROMYCES CEREVISIAE
1ee0_1	C2	2	2.05	2-PYRONE SYNTHASE COMPLEXED WITH ACETOACETYL-COA
1ee8_1	C2	2	1.9	CRYSTAL STRUCTURE OF MUTM (FPG) PROTEIN FROM THERMUS THERMOPHILUS HB8
1eep_1	C4	4	2.4	2.4 A RESOLUTION CRYSTAL STRUCTURE OF BORRELIA BURGDORFERI INOSINE 5'-MONPHOSPHATE DEHYDROGENASE IN COMPLEX WITH A SULFATE ION
1eep_3	D4	8	2.4	2.4 A RESOLUTION CRYSTAL STRUCTURE OF BORRELIA BURGDORFERI INOSINE 5'-MONPHOSPHATE DEHYDROGENASE IN COMPLEX WITH A SULFATE ION
1eeq_1	C2	2	1.5	M4L/Y(27D)D/T94H Mutant of LEN
1ef0_1	C2	2	2.1	CRYSTAL STRUCTURE OF PI-SCEI MINIPRECURSOR
1ef8_1	C3	3	1.85	CRYSTAL STRUCTURE OF METHYLMALONYL COA DECARBOXYLASE
1ef8_2	D3	6	1.85	CRYSTAL STRUCTURE OF METHYLMALONYL COA DECARBOXYLASE
1eg1_1	C2	4	3.6	ENDOGLUCANASE I FROM TRICHODERMA REESEI
1eg2_2	C2	2	1.75	CRYSTAL STRUCTURE OF RHODOBACTER SPHEROIDES (N6 ADENOSINE) METHYLTRANSFERASE (M.RSRI)
1eg5_1	C2	2	2	NIFS-LIKE PROTEIN
1ega_1	C2	2	2.4	CRYSTAL STRUCTURE OF A WIDELY CONSERVED GTPASE ERA
1egd_1	D2	4	2.4	STRUCTURE OF T255E, E376G MUTANT OF HUMAN MEDIUM CHAIN ACYL-COA DEHYDROGENASE
1ehi_1	C2	2	2.38	D-ALANINE:D-LACTATE LIGASE (LMDDL2) OF VANCOMYCIN-RESISTANT LEUCONOSTOC MESENTEROIDES
1ehw_1	D3	6	2.4	HUMAN NUCLEOSIDE DIPHOSPHATE KINASE 4
1ei5_1	C2	2	1.9	CRYSTAL STRUCTURE OF A D-AMINOPEPTIDASE FROM OCHROBACTRUM ANTHROPI
1ei6_2	C2	2	2.1	CRYSTAL STRUCTURE OF PHOSPHONOACETATE HYDROLASE COMPLEXED WITH PHOSPHONOFORMATE
1eia_1	D2	4	2.7	X-RAY CRYSTAL STRUCTURE OF EQUINE INFECTIOUS ANEMIA VIRUS (EIAV) CAPSID PROTEIN P26
1ej2_2	D3	6	1.9	Crystal structure of methanobacterium thermoautotrophicum nicotinamide mononucleotide adenylyltransferase with bound NAD+
1ejb_1	C5	5	1.85	LUMAZINE SYNTHASE FROM SACCHAROMYCES CEREVISIAE
1ejd_3	D2	4	1.55	Crystal structure of unliganded mura (type1)
1ejd_5	C2	2	1.55	Crystal structure of unliganded mura (type1)
1eje_1	C2	2	2.2	CRYSTAL STRUCTURE OF AN FMN-BINDING PROTEIN
1eji_1	D2	4	2.9	RECOMBINANT SERINE HYDROXYMETHYLTRANSFERASE (MOUSE)
1ek3_1	C2	2	1.9	KAPPA-4 IMMUNOGLOBULIN VL, REC
1ek9_1	C3	3	2.1	2.1A X-RAY STRUCTURE OF TOLC: AN INTEGRAL OUTER MEMBRANE PROTEIN AND EFFLUX PUMP COMPONENT FROM ESCHERICHIA COLI
1eke_1	C2	2	2	CRYSTAL STRUCTURE OF CLASS II RIBONUCLEASE H (RNASE HII) WITH MES LIGAND
1ekj_1	D2	8	1.93	THE X-RAY CRYSTALLOGRAPHIC STRUCTURE OF BETA CARBONIC ANHYDRASE FROM THE C3 DICOT PISUM SATIVUM
1ekq_1	C3	3	1.5	CRYSTAL STRUCTURE OF HYDROXYETHYLTHIAZOLE KINASE IN R3 SPACE GROUP
1ekr_1	D3	6	2	MOAC PROTEIN FROM E. COLI
1eku_1	C2	2	2.9	CRYSTAL STRUCTURE OF A BIOLOGICALLY ACTIVE SINGLE CHAIN MUTANT OF HUMAN IFN-GAMMA
1el6_1	C3	3	2	STRUCTURE OF BACTERIOPHAGE T4 GENE PRODUCT 11, THE INTERFACE BETWEEN THE BASEPLATE AND SHORT TAIL FIBERS
1elu_1	C2	2	1.55	COMPLEX BETWEEN THE CYSTINE C-S LYASE C-DES AND ITS REACTION PRODUCT CYSTEINE PERSULFIDE.
1ems_1	D2	4	2.8	CRYSTAL STRUCTURE OF THE C. ELEGANS NITFHIT PROTEIN
1enf_2	D3	6	1.69	CRYSTAL STRUCTURE OF STAPHYLOCOCCAL ENTEROTOXIN H DETERMINED TO 1.69 A RESOLUTION
1enf_3	C3	3	1.69	CRYSTAL STRUCTURE OF STAPHYLOCOCCAL ENTEROTOXIN H DETERMINED TO 1.69 A RESOLUTION
1eno_1	D2	4	1.9	BRASSICA NAPUS ENOYL ACP REDUCTASE/NAD BINARY COMPLEX AT PH 8.0 AND ROOM TEMPERATURE
1env_1	C3	3	2.6	ATOMIC STRUCTURE OF THE ECTODOMAIN FROM HIV-1 GP41
1eny_1	C2	2	2.2	CRYSTAL STRUCTURE AND FUNCTION OF THE ISONIAZID TARGET OF MYCOBACTERIUM TUBERCULOSIS
1eo6_1	NS	2	1.8	CRYSTAL STRUCTURE OF GATE-16
1eov_1	C2	2	2.3	FREE ASPARTYL-TRNA SYNTHETASE (ASPRS) (E.C. 6.1.1.12) FROM YEAST
1ep0_1	C2	2	1.5	HIGH RESOLUTION CRYSTAL STRUCTURE OF DTDP-6-DEOXY-D-XYLO-4-HEXULOSE 3,5-EPIMERASE FROM METHANOBACTERIUM THERMOAUTOTROPHICUM
1ep5_1	NS	3	2.3	CRYSTAL STRUCTURE OF THE CONSERVED CORE DOMAIN OF VENEZUALAN EQUINE ENCEPHALITIS CAPSID PROTEIN
1epa_1	C2	2	2.1	STRUCTURE OF THE EPIDIDYMAL RETINOIC ACID-BINDING PROTEIN AT 2.1 ANGSTROMS RESOLUTION
1epf_1	C2	2	1.85	CRYSTAL STRUCTURE OF THE TWO N-TERMINAL IMMUNOGLOBULIN DOMAINS OF THE NEURAL CELL ADHESION MOLECULE (NCAM)
1eq2_1	C5	5	2	THE CRYSTAL STRUCTURE OF ADP-L-GLYCERO-D-MANNOHEPTOSE 6-EPIMERASE
1eq9_1	C2	2	1.7	CRYSTAL STRUCTURE OF FIRE ANT CHYMOTRYPSIN COMPLEXED TO PMSF
1eqr_1	C2	4	2.7	CRYSTAL STRUCTURE OF FREE ASPARTYL-TRNA SYNTHETASE FROM ESCHERICHIA COLI
1eqt_1	C2	2	1.6	MET-RANTES
1eqw_1	C2	2	2.3	CRYSTAL STRUCTURE OF SALMONELLA TYPHIMURIUM CU,ZN SUPEROXIDE DISMUTASE
1ern_1	C2	2	2.4	NATIVE STRUCTURE OF THE EXTRACELLULAR DOMAIN OF ERYTHROPOIETIN (EPO) RECEPTOR [EBP]
1es8_1	C2	2	2.3	Crystal structure of free BglII
1es9_1	C2	2	1.3	X-RAY CRYSTAL STRUCTURE OF R22K MUTANT OF THE MAMMALIAN BRAIN PLATELET-ACTIVATING FACTOR ACETYLHYDROLASES (PAF-AH)
1esm_3	C2	4	2.5	STRUCTURAL BASIS FOR THE FEEDBACK REGULATION OF ESCHERICHIA COLI PANTOTHENATE KINASE BY COENZYME A
1esr_1	C2	2	2	CRYSTAL STRUCTURE OF HUMAN MONOCYTE CHEMOTACTIC PROTEIN-2
1et1_1	C2	2	0.9	CRYSTAL STRUCTURE OF HUMAN PARATHYROID HORMONE 1-34 AT 0.9 A RESOLUTION
1ete_1	C2	2	2.2	CRYSTAL STRUCTURE OF THE FLT3 LIGAND
1eto_1	C2	2	1.9	THE CRYSTAL STRUCTURE OF E. COLI FIS MUTANT R71L
1euh_1	D2	4	1.82	APO FORM OF A NADP DEPENDENT ALDEHYDE DEHYDROGENASE FROM STREPTOCOCCUS MUTANS
1eum_1	Octa	24	2.05	CRYSTAL STRUCTURE OF THE E.COLI FERRITIN ECFTNA
1euw_1	C3	3	1.05	ATOMIC RESOLUTION STRUCTURE OF E. COLI DUTPASE
1euz_1	D3	6	2.25	GLUTAMATE DEHYDROGENASE FROM THERMOCOCCUS PROFUNDUS IN THE UNLIGATED STATE
1ev4_2	C2	2	2.2	RAT GLUTATHIONE S-TRANSFERASE A1-1: MUTANT W21F/F220Y WITH GSO3 BOUND
1ev7_1	C2	2	2.38	CRYSTAL STRUCTURE OF DNA RESTRICTION ENDONUCLEASE NAEI
1evl_2	C2	2	1.55	CRYSTAL STRUCTURE OF A TRUNCATED FORM OF THREONYL-TRNA SYNTHETASE WITH A THREONYL ADENYLATE ANALOG
1evx_1	C2	2	2	APO CRYSTAL STRUCTURE OF THE HOMING ENDONUCLEASE, I-PPOI
1evy_1	C2	2	1.75	CRYSTAL STRUCTURE OF LEISHMANIA MEXICANA GLYCEROL-3-PHOSPHATE DEHYDROGENASE
1ew3_1	C2	2	2.3	CRYSTAL STRUCTURE OF THE MAJOR HORSE ALLERGEN EQU C 1
1ewc_2	C2	2	1.95	CRYSTAL STRUCTURE OF ZN2+ LOADED STAPHYLOCOCCAL ENTEROTOXIN H
1ewr_1	C2	2	3.19	CRYSTAL STRUCTURE OF TAQ MUTS
1ex0_1	C2	2	2	HUMAN FACTOR XIII, MUTANT W279F ZYMOGEN
1ex2_1	C2	2	1.85	CRYSTAL STRUCTURE OF BACILLUS SUBTILIS MAF PROTEIN
1ex4_2	D3	12	2.8	HIV-1 INTEGRASE CATALYTIC CORE AND C-TERMINAL DOMAIN
1ex4_6	C3	6	2.8	HIV-1 INTEGRASE CATALYTIC CORE AND C-TERMINAL DOMAIN
1ex4_8	C2	4	2.8	HIV-1 INTEGRASE CATALYTIC CORE AND C-TERMINAL DOMAIN
1exs_1	C2	2	2.39	STRUCTURE OF PORCINE BETA-LACTOGLOBULIN
1ext_1	C2	2	1.85	EXTRACELLULAR DOMAIN OF THE 55KDA TUMOR NECROSIS FACTOR RECEPTOR. CRYSTALLIZED AT PH3.7 IN P 21 21 21.
1eyb_1	D3	6	1.9	CRYSTAL STRUCTURE OF APO HUMAN HOMOGENTISATE DIOXYGENASE
1eye_1	C2	2	1.7	1.7 ANGSTROM RESOLUTION CRYSTAL STRUCTURE OF 6-HYDROXYMETHYL-7,8-DIHYDROPTEROATE SYNTHASE (DHPS) FROM MYCOBACTERIUM TUBERCULOSIS IN COMPLEX WITH 6-HYDROXYMETHYLPTERIN MONOPHOSPHATE
1eyq_4	C2	2	1.85	Chalcone isomerase and naringenin
1eyv_1	C2	2	1.6	THE CRYSTAL STRUCTURE OF NUSB FROM MYCOBACTERIUM TUBERCULOSIS
1ez0_1	C2	2	2.1	CRYSTAL STRUCTURE OF THE NADP+ DEPENDENT ALDEHYDE DEHYDROGENASE FROM VIBRIO HARVEYI.
1ez4_1	D2	4	2.3	CRYSTAL STRUCTURE OF NON-ALLOSTERIC L-LACTATE DEHYDROGENASE FROM LACTOBACILLUS PENTOSUS AT 2.3 ANGSTROM RESOLUTION
1ez4_2	C2	4	2.3	CRYSTAL STRUCTURE OF NON-ALLOSTERIC L-LACTATE DEHYDROGENASE FROM LACTOBACILLUS PENTOSUS AT 2.3 ANGSTROM RESOLUTION
1ezg_1	C2	2	1.4	CRYSTAL STRUCTURE OF ANTIFREEZE PROTEIN FROM THE BEETLE, TENEBRIO MOLITOR
1ezi_1	C2	2	2	Structure of a sialic acid activating synthetase, CMP acylneuraminate synthetase in the presence and absence of CDP
1ezj_1	C4	4	1.9	CRYSTAL STRUCTURE OF THE MULTIMERIZATION DOMAIN OF THE PHOSPHOPROTEIN FROM SENDAI VIRUS
1ezr_1	D2	4	2.5	CRYSTAL STRUCTURE OF NUCLEOSIDE HYDROLASE FROM LEISHMANIA MAJOR
1ezw_1	D2	4	1.65	STRUCTURE OF COENZYME F420 DEPENDENT TETRAHYDROMETHANOPTERIN REDUCTASE FROM METHANOPYRUS KANDLERI
1f07_2	C2	2	2	STRUCTURE OF COENZYME F420 DEPENDENT TETRAHYDROMETHANOPTERIN REDUCTASE FROM METHANOBACTERIUM THERMOAUTOTROPHICUM
1f08_1	C2	2	1.9	CRYSTAL STRUCTURE OF THE DNA-BINDING DOMAIN OF THE REPLICATION INITIATION PROTEIN E1 FROM PAPILLOMAVIRUS
1f0k_1	C2	2	1.9	THE 1.9 ANGSTROM CRYSTAL STRUCTURE OF E. COLI MURG
1f0y_1	C2	2	1.8	L-3-HYDROXYACYL-COA DEHYDROGENASE COMPLEXED WITH ACETOACETYL-COA AND NAD+
1f1c_1	C2	2	2.3	CRYSTAL STRUCTURE OF CYTOCHROME C549
1f1e_1	C2	2	1.37	CRYSTAL STRUCTURE OF THE HISTONE FROM METHANOPYRUS KANDLERI
1f1g_1	C2	2	1.35	Crystal structure of yeast cuznsod exposed to nitric oxide
1f1m_2	C2	2	1.8	CRYSTAL STRUCTURE OF OUTER SURFACE PROTEIN C (OSPC)
1f1u_1	D2	4	1.5	CRYSTAL STRUCTURE OF HOMOPROTOCATECHUATE 2,3-DIOXYGENASE FROM ARTHROBACTER GLOBIFORMIS (NATIVE, LOW TEMPERATURE)
1f28_2	C2	2	1.9	CRYSTAL STRUCTURE OF THYMIDYLATE SYNTHASE FROM PNEUMOCYSTIS CARINII BOUND TO DUMP AND BW1843U89
1f2d_2	C2	2	2	1-AMINOCYCLOPROPANE-1-CARBOXYLATE DEAMINASE
1f2e_1	C2	2	2.3	STRUCTURE OF SPHINGOMONAD, GLUTATHIONE S-TRANSFERASE COMPLEXED WITH GLUTATHIONE
1f2j_2	D2	4	1.9	CRYSTAL STRUCTURE ANALYSIS OF ALDOLASE FROM T. BRUCEI
1f2l_1	C2	4	2	CRYSTAL STRUCTURE OF CHEMOKINE DOMAIN OF FRACTALKINE
1f2v_1	C2	2	2.1	CRYSTAL STRUCTURE ANALYSIS OF PRECORRIN-8X METHYLMUTASE OF AEROBIC VITAMIN B12 SYNTHESIS
1f33_1	NS	12	2.6	THE STRUCTURAL BASIS FOR DNA PROTECTION BY E. COLI DPS PROTEIN
1f35_3	C2	2	2.3	CRYSTAL STRUCTURE OF MURINE OLFACTORY MARKER PROTEIN
1f39_1	C2	4	1.9	CRYSTAL STRUCTURE OF THE LAMBDA REPRESSOR C-TERMINAL DOMAIN
1f3g_1	C3	3	2.1	THREE-DIMENSIONAL STRUCTURE OF THE ESCHERICHIA COLI PHOSPHOCARRIER PROTEIN III GLC
1f3h_1	C2	2	2.58	X-RAY CRYSTAL STRUCTURE OF THE HUMAN ANTI-APOPTOTIC PROTEIN SURVIVIN
1f3t_2	C2	2	2	CRYSTAL STRUCTURE OF TRYPANOSOMA BRUCEI ORNITHINE DECARBOXYLASE (ODC) COMPLEXED WITH PUTRESCINE, ODC'S REACTION PRODUCT.
1f3z_1	C2	2	1.98	IIAGLC-ZN COMPLEX
1f46_1	NS	2	1.5	THE BACTERIAL CELL-DIVISION PROTEIN ZIPA AND ITS INTERACTION WITH AN FTSZ FRAGMENT REVEALED BY X-RAY CRYSTALLOGRAPHY
1f4n_1	C2	2	1.9	C2 CRYSTAL STRUCTURE OF ALA2ILE2-6, A VERSION OF ROP WITH A REPACKED HYDROPHOBIC CORE AND A NEW FOLD.
1f52_1	D6	12	2.49	CRYSTAL STRUCTURE OF GLUTAMINE SYNTHETASE FROM SALMONELLA TYPHIMURIUM CO-CRYSTALLIZED WITH ADP
1f56_4	NS	3	2.05	SPINACH PLANTACYANIN
1f5m_2	C2	4	1.9	STRUCTURE OF THE GAF DOMAIN
1f5v_1	C2	2	1.7	STRUCTURE AND SITE-DIRECTED MUTAGENESIS OF A FLAVOPROTEIN FROM ESCHERICHIA COLI THAT REDUCES NITROCOMPOUNDS. ALTERATION OF PYRIDINE NUCLEOTIDE BINDING BY A SINGLE AMINO ACID SUBSTITUTION
1f6b_1	C2	2	1.7	CRYSTAL STRUCTURE OF SAR1-GDP COMPLEX
1f6l_1	C2	2	2.8	VARIABLE LIGHT CHAIN DIMER OF ANTI-FERRITIN ANTIBODY
1f6r_1	D3	6	2.2	CRYSTAL STRUCTURE OF APO-BOVINE ALPHA-LACTALBUMIN
1f74_1	D2	4	1.6	CRYSTAL STRUCTURE ANALYSIS OF N-ACETYLNEURAMINATE LYASE FROM HAEMOPHILUS INFLUENZAE: CRYSTAL FORM II COMPLEXED WITH 4-DEOXY-SIALIC ACID
1f75_1	C2	2	2.2	CRYSTAL STRUCTURE OF UNDECAPRENYL DIPHOSPHATE SYNTHASE FROM MICROCOCCUS LUTEUS B-P 26
1f7d_1	C3	3	1.4	CRYSTAL STRUCTURES OF FELINE IMMUNODEFICIENCY VIRUS DUTP PYROPHOSPHATASE AND ITS NUCLEOTIDE COMPLEXES IN THREE CRYSTAL FORMS
1f7l_1	C3	3	1.5	HOLO-(ACYL CARRIER PROTEIN) SYNTHASE IN COMPLEX WITH COENZYME A AT 1.5A
1f7t_3	NS	6	1.8	HOLO-(ACYL CARRIER PROTEIN) SYNTHASE AT 1.8A
1f86_1	C2	2	1.1	TRANSTHYRETIN THR119MET PROTEIN STABILISATION
1f86_2	D2	4	1.1	TRANSTHYRETIN THR119MET PROTEIN STABILISATION
1f89_1	C2	2	2.4	Crystal structure of Saccharomyces cerevisiae Nit3, a member of branch 10 of the nitrilase superfamily
1f8e_1	C4	4	1.4	Native Influenza Neuraminidase in Complex with 4,9-diamino-2-deoxy-2,3-dehydro-N-acetyl-neuraminic Acid
1f8f_1	D2	4	2.2	CRYSTAL STRUCTURE OF BENZYL ALCOHOL DEHYDROGENASE FROM ACINETOBACTER CALCOACETICUS
1f8m_1	D2	4	1.8	CRYSTAL STRUCTURE OF 3-BROMOPYRUVATE MODIFIED ISOCITRATE LYASE (ICL) FROM MYCOBACTERIUM TUBERCULOSIS
1f8s_2	C2	2	2	CRYSTAL STRUCTURE OF L-AMINO ACID OXIDASE FROM CALLOSELASMA RHODOSTOMA, COMPLEXED WITH THREE MOLECULES OF O-AMINOBENZOATE.
1f8y_1	D3	6	2.4	CRYSTAL STRUCTURE ANALYSIS OF NUCLEOSIDE 2-DEOXYRIBOSYLTRANSFERASE COMPLEXED WITH 5-METHYL-2'-DEOXYPSEUDOURIDINE
1f9a_1	D3	6	2	CRYSTAL STRUCTURE ANALYSIS OF NMN ADENYLYLTRANSFERASE FROM METHANOCOCCUS JANNASCHII
1f9f_2	C2	2	1.9	CRYSTAL STRUCTURE OF THE HPV-18 E2 DNA-BINDING DOMAIN
1f9k_1	C2	2	3	WINGED BEAN ACIDIC LECTIN COMPLEXED WITH METHYL-ALPHA-D-GALACTOSE
1f9n_1	D3	6	2.7	CRYSTAL STRUCTURE OF AHRC, THE ARGININE REPRESSOR/ACTIVATOR PROTEIN FROM BACILLUS SUBTILIS
1f9q_1	D2	4	2	CRYSTAL STRUCTURE OF PLATELET FACTOR 4
1f9w_1	C2	2	2.5	CRYSTAL STRUCTURES OF MUTANTS REVEAL A SIGNALLING PATHWAY FOR ACTIVATION OF THE KINESIN MOTOR ATPASE
1f9z_1	C2	2	1.5	CRYSTAL STRUCTURE OF THE NI(II)-BOUND GLYOXALASE I FROM ESCHERICHIA COLI
1fa2_1	D2	4	2.3	CRYSTAL STRUCTURE OF BETA-AMYLASE FROM SWEET POTATO
1fb1_1	D5	10	3.1	CRYSTAL STRUCTURE OF HUMAN GTP CYCLOHYDROLASE I
1fb8_2	C4	4	2.4	STRUCTURE OF THE PLECKSTRIN HOMOLOGY DOMAIN FROM DAPP1/PHISH
1fba_1	D2	4	1.9	THE CRYSTAL STRUCTURE OF FRUCTOSE-1,6-BISPHOSPHATE ALDOLASE FROM DROSOPHILA MELANOGASTER AT 2.5 ANGSTROMS RESOLUTION
1fbl_1	C2	2	2.5	STRUCTURE OF FULL-LENGTH PORCINE SYNOVIAL COLLAGENASE (MMP1) REVEALS A C-TERMINAL DOMAIN CONTAINING A CALCIUM-LINKED, FOUR-BLADED BETA-PROPELLER
1fbs_1	NS	2	2	HEAT SHOCK TRANSCRIPTION FACTOR DNA BINDING DOMAIN CONTAINING THE P237A MUTATION
1fbt_1	C2	2	2	THE BISPHOSPHATASE DOMAIN OF THE BIFUNCTIONAL RAT LIVER 6-PHOSPHOFRUCTO-2-KINASE/FRUCTOSE-2,6-BISPHOSPHATASE
1fby_1	NS	2	2.25	CRYSTAL STRUCTURE OF THE HUMAN RXR ALPHA LIGAND BINDING DOMAIN BOUND TO 9-CIS RETINOIC ACID
1fc3_1	NS	3	2	THE CRYSTAL STRUCTURE OF TRANS-ACTIVATION DOMAIN OF THE SPORULATION RESPONSE REGULATOR, SPO0A
1fc4_1	C2	2	2	2-AMINO-3-KETOBUTYRATE COA LIGASE
1fcf_2	C3	3	2.1	PHOTOSYSTEM II D1 C-TERMINAL PROCESSING PROTEASE
1fcg_1	C2	2	2	ECTODOMAIN OF HUMAN FC GAMMA RECEPTOR, FCGRIIA
1fcj_1	C2	2	2	CRYSTAL STRUCTURE OF OASS COMPLEXED WITH CHLORIDE AND SULFATE
1fd3_1	C2	2	1.35	HUMAN BETA-DEFENSIN 2
1fd9_1	C2	2	2.41	CRYSTAL STRUCTURE OF THE MACROPHAGE INFECTIVITY POTENTIATOR PROTEIN (MIP) A MAJOR VIRULENCE FACTOR FROM LEGIONELLA PNEUMOPHILA
1fdj_2	D2	4	2.1	FRUCTOSE 1,6-BISPHOSPHATE ALDOLASE FROM RABBIT LIVER
1fec_1	C2	2	1.7	UNLIGANDED CRITHIDIA FASCICULATA TRYPANOTHIONE REDUCTASE AT 1.7 ANGSTROM RESOLUTION
1few_1	C2	2	2.2	CRYSTAL STRUCTURE OF SMAC/DIABLO
1ff3_6	NS	2	1.9	STRUCTURE OF THE PEPTIDE METHIONINE SULFOXIDE REDUCTASE FROM ESCHERICHIA COLI
1ff4_1	C2	2	1.5	X-RAY STRUCTURE OF MUSCARINIC TOXIN 2 AT 1.5 ANGSTROM RESOLUTION
1ff9_1	C2	2	2	APO SACCHAROPINE REDUCTASE
1fg7_1	C2	2	1.5	CRYSTAL STRUCTURE OF L-HISTIDINOL PHOSPHATE AMINOTRANSFERASE WITH PYRIDOXAL-5'-PHOSPHATE
1fgj_2	C3	3	2.8	X-RAY STRUCTURE OF HYDROXYLAMINE OXIDOREDUCTASE
1fgk_1	C2	2	2	CRYSTAL STRUCTURE OF THE TYROSINE KINASE DOMAIN OF FIBROBLAST GROWTH FACTOR RECEPTOR 1
1fgu_1	C2	2	2.5	SSDNA-BINDING DOMAIN OF THE LARGE SUBUNIT OF REPLICATION PROTEIN A
1fhe_1	C2	2	3	GLUTATHIONE TRANSFERASE (FH47) FROM FASCIOLA HEPATICA
1fhw_3	C2	2	1.9	Structure of the pleckstrin homology domain from GRP1 in complex with inositol(1,3,4,5,6)pentakisphosphate
1fi2_1	D3	6	1.6	CRYSTAL STRUCTURE OF GERMIN (OXALATE OXIDASE)
1fi4_1	C2	2	2.27	THE X-RAY CRYSTAL STRUCTURE OF MEVALONATE 5-DIPHOSPHATE DECARBOXYLASE AT 2.3 ANGSTROM RESOLUTION.
1fic_1	C2	2	2.5	STRUCTURE OF HUMAN GAMMA FIBRINOGEN 30 KD CARBOXYL TERMINAL FRAGMENT
1fiy_2	D2	4	2.8	THREE-DIMENSIONAL STRUCTURE OF PHOSPHOENOLPYRUVATE CARBOXYLASE FROM ESCHERICHIA COLI AT 2.8 A RESOLUTION
1fiy_3	C2	2	2.8	THREE-DIMENSIONAL STRUCTURE OF PHOSPHOENOLPYRUVATE CARBOXYLASE FROM ESCHERICHIA COLI AT 2.8 A RESOLUTION
1fj2_3	C2	2	1.5	Crystal structure of the human acyl protein thioesterase 1 at 1.5 A resolution
1fjj_1	C2	2	1.66	CRYSTAL STRUCTURE OF E.COLI YBHB PROTEIN, A NEW MEMBER OF THE MAMMALIAN PEBP FAMILY
1fki_1	NS	2	2.2	DESIGN, SYNTHESIS, AND KINETIC EVALUATION OF HIGH-AFFINITY FKBP LIGANDS, AND THE X-RAY CRYSTAL STRUCTURES OF THEIR COMPLEXES WITH FKBP12
1fl2_2	C2	2	1.9	CATALYTIC CORE COMPONENT OF THE ALKYLHYDROPEROXIDE REDUCTASE AHPF FROM E.COLI
1flg_1	C2	2	2.6	CRYSTAL STRUCTURE OF THE QUINOPROTEIN ETHANOL DEHYDROGENASE FROM PSEUDOMONAS AERUGINOSA
1flk_1	C3	3	2.8	MOLECULAR BASIS FOR CD40 SIGNALING MEDIATED BY TRAF3
1fmc_1	D2	4	1.8	7-ALPHA-HYDROXYSTEROID DEHYDROGENASE COMPLEX WITH NADH AND 7-OXO GLYCOCHENODEOXYCHOLIC ACID
1fn0_3	C2	2	2	STRUCTURE OF A MUTANT WINGED BEAN CHYMOTRYPSIN INHIBITOR PROTEIN, N14D.
1fn9_1	C2	2	1.8	CRYSTAL STRUCTURE OF THE REOVIRUS OUTER CAPSID PROTEIN SIGMA 3
1fno_1	C2	2	2.4	PEPTIDASE T (TRIPEPTIDASE)
1fnu_1	D2	4	1.94	STRUCTURE OF STREPTOCOCCAL PYROGENIC EXOTOXIN A
1fny_1	D2	4	1.81	LEGUME LECTIN OF THE BARK OF ROBINIA PSEUDOACACIA.
1foc_1	C2	2	3	Cytochrome C557: improperly folded thermus thermophilus C552
1fon_1	C2	2	1.7	CRYSTAL STRUCTURE OF BOVINE PROCARBOXYPEPTIDASE A-S6 SUBUNIT III, A HIGHLY STRUCTURED TRUNCATED ZYMOGEN E
1fp1_1	C2	2	1.82	CRYSTAL STRUCTURE ANALYSIS OF CHALCONE O-METHYLTRANSFERASE
1fp2_1	C2	2	1.4	CRYSTAL STRUCTURE ANALYSIS OF ISOFLAVONE O-METHYLTRANSFERASE
1fp3_1	C2	2	2	CRYSTAL STRUCTURE OF N-ACYL-D-GLUCOSAMINE 2-EPIMERASE FROM PORCINE KIDNEY
1fpo_5	NS	3	1.8	HSC20 (HSCB), A J-TYPE CO-CHAPERONE FROM E. COLI
1fpo_6	C2	2	1.8	HSC20 (HSCB), A J-TYPE CO-CHAPERONE FROM E. COLI
1fq3_1	C2	2	3.1	CRYSTAL STRUCTURE OF HUMAN GRANZYME B
1fqt_1	C2	2	1.6	CRYSTAL STRUCTURE OF THE RIESKE-TYPE FERREDOXIN ASSOCIATED WITH BIPHENYL DIOXYGENASE
1fr3_2	D3	6	1.5	THE HIGH RESOLUTION STRUCTURE OF A MOLYBDATE BINDING PROTEIN FROM SPOROMUSA OVATA
1fr8_1	NS	2	2.4	CRYSTAL STRUCTURE OF THE BOVINE BETA 1,4 GALACTOSYLTRANSFERASE (B4GALT1) CATALYTIC DOMAIN COMPLEXED WITH URIDINE DIPHOSPHOGALACTOSE
1fr9_1	D4	8	1.65	STRUCTURE OF E. COLI MOBA
1fs5_1	D3	6	1.73	A DISCOVERY OF THREE ALTERNATE CONFORMATIONS IN THE ACTIVE SITE OF GLUCOSAMINE-6-PHOSPHATE ISOMERASE
1fsc_1	C2	2	2	Crystal Structure of Fasciculin 2 from Green Mamba Snake Venom: Evidence for Unusual Loop Flexibility
1fse_1	C2	2	2.05	CRYSTAL STRUCTURE OF THE BACILLUS SUBTILIS REGULATORY PROTEIN GERE
1fsg_1	D2	4	1.05	TOXOPLASMA GONDII HYPOXANTHINE-GUANINE PHOSPHORIBOSYLTRANSFERASE COMPLEXED WITH 9-DEAZAGUANINE, ALPHA-D-5-PHOSPHORIBOSYL-1-PYROPHOSPHATE (PRPP) AND TWO MG2+ IONS
1ft9_1	C2	2	2.6	STRUCTURE OF THE REDUCED (FEII) CO-SENSING PROTEIN FROM R. RUBRUM
1fth_1	C3	3	1.9	CRYSTAL STRUCTURE OF STREPTOCOCCUS PNEUMONIAE ACYL CARRIER PROTEIN SYNTHASE (3'5'-ADP COMPLEX)
1ftp_1	NS	2	2.2	THREE-DIMENSIONAL STRUCTURE OF THE MUSCLE FATTY-ACID-BINDING PROTEIN ISOLATED FROM THE DESERT LOCUST, SCHISTOCERCA GREGARIA
1ftr_1	D2	4	1.7	FORMYLMETHANOFURAN:TETRAHYDROMETHANOPTERIN FORMYLTRANSFERASE FROM METHANOPYRUS KANDLERI
1fu1_1	NS	4	2.7	CRYSTAL STRUCTURE OF HUMAN XRCC4
1fu1_2	D2	4	2.7	CRYSTAL STRUCTURE OF HUMAN XRCC4
1fua_1	C4	4	1.92	L-FUCULOSE 1-PHOSPHATE ALDOLASE CRYSTAL FORM T
1fui_1	C3	3	2.5	L-FUCOSE ISOMERASE FROM ESCHERICHIA COLI
1fui_3	D3	6	2.5	L-FUCOSE ISOMERASE FROM ESCHERICHIA COLI
1fuj_1	D2	4	2.2	PR3 (MYELOBLASTIN)
1fur_1	D2	4	1.95	FUMARASE MUTANT H188N WITH BOUND SUBSTRATE L-MALATE AT PUTATIVE ACTIVATOR SITE
1fux_1	C2	2	1.81	CRYSTAL STRUCTURE OF E.COLI YBCL, A NEW MEMBER OF THE MAMMALIAN PEBP FAMILY
1fv0_3	C2	4	1.7	FIRST STRUCTURAL EVIDENCE OF THE INHIBITION OF PHOSPHOLIPASE A2 BY ARISTOLOCHIC ACID: CRYSTAL STRUCTURE OF A COMPLEX FORMED BETWEEN PHOSPHOLIPASE A2 AND ARISTOLOCHIC ACID
1fvf_1	C2	2	3.2	CRYSTAL STRUCTURE ANALYSIS OF NEURONAL SEC1 FROM THE SQUID L. PEALEI
1fvp_1	C2	2	2.7	FLAVOPROTEIN 390
1fw1_1	C2	2	1.9	Glutathione transferase zeta/maleylacetoacetate isomerase
1fwx_2	C2	2	1.6	CRYSTAL STRUCTURE OF NITROUS OXIDE REDUCTASE FROM P. DENITRIFICANS
1fx2_1	C2	2	1.46	STRUCTURAL ANALYSIS OF ADENYLATE CYCLASES FROM TRYPANOSOMA BRUCEI IN THEIR MONOMERIC STATE
1fx3_1	D2	4	2.5	CRYSTAL STRUCTURE OF H. INFLUENZAE SECB
1fx4_1	NS	2	1.9	STRUCTURE ANALYSIS OF ADENYLATE CYCLASES FROM TRYPANOSOMA BRUCEI IN THEIR MONOMERIC STATE
1fx7_1	C2	2	2	CRYSTAL STRUCTURE OF THE IRON-DEPENDENT REGULATOR (IDER) FROM MYCOBACTERIUM TUBERCULOSIS
1fx7_5	NS	4	2	CRYSTAL STRUCTURE OF THE IRON-DEPENDENT REGULATOR (IDER) FROM MYCOBACTERIUM TUBERCULOSIS
1fxd_1	C2	2	1.7	REFINED CRYSTAL STRUCTURE OF FERREDOXIN II FROM DESULFOVIBRIO GIGAS AT 1.7 ANGSTROMS
1fxj_2	C3	3	2.25	CRYSTAL STRUCTURE OF N-ACETYLGLUCOSAMINE 1-PHOSPHATE URIDYLTRANSFERASE
1fxo_1	D2	4	1.66	THE STRUCTURAL BASIS OF THE CATALYTIC MECHANISM AND REGULATION OF GLUCOSE-1-PHOSPHATE THYMIDYLYLTRANSFERASE (RMLA). TMP COMPLEX.
1fxr_1	C2	2	2.3	CRYSTAL STRUCTURE OF THE FERREDOXIN I FROM DESULFOVIBRIO AFRICANUS AT 2.3 ANGSTROMS RESOLUTION
1fxy_1	C2	2	2.15	COAGULATION FACTOR XA-TRYPSIN CHIMERA INHIBITED WITH D-PHE-PRO-ARG-CHLOROMETHYLKETONE
1fxz_1	C3	3	2.8	CRYSTAL STRUCTURE OF SOYBEAN PROGLYCININ A1AB1B HOMOTRIMER
1fy7_3	D3	6	2	CRYSTAL STRUCTURE OF YEAST ESA1 HISTONE ACETYLTRANSFERASE DOMAIN COMPLEXED WITH COENZYME A
1fyx_2	C2	2	2.8	CRYSTAL STRUCTURE OF P681H MUTANT OF TIR DOMAIN OF HUMAN TLR2
1fzd_1	NS	4	2.1	STRUCTURE OF RECOMBINANT ALPHAEC DOMAIN FROM HUMAN FIBRINOGEN-420
1fzv_1	C2	2	2	THE CRYSTAL STRUCTURE OF HUMAN PLACENTA GROWTH FACTOR-1 (PLGF-1), AN ANGIOGENIC PROTEIN AT 2.0A RESOLUTION
1g0h_1	C2	2	2.3	CRYSTAL STRUCTURE OF MJ0109 GENE PRODUCT INOSITOL MONOPHOSPHATASE-FRUCTOSE 1,6 BISPHOSPHATASE
1g0o_1	D2	4	1.7	STRUCTURE OF TRIHYDROXYNAPHTHALENE REDUCTASE IN COMPLEX WITH NADPH AND PYROQUILON
1g0s_1	C2	2	1.9	THE CRYSTAL STRUCTURE OF THE E.COLI ADP-RIBOSE PYROPHOSPHATASE
1g29_1	C2	2	1.9	MALK
1g29_2	D2	4	1.9	MALK
1g2i_1	D3	6	2	CRYSTAL STRUCTURE OF A NOVEL INTRACELLULAR PROTEASE FROM PYROCOCCUS HORIKOSHII AT 2 A RESOLUTION
1g2o_1	C3	3	1.75	CRYSTAL STRUCTURE OF PURINE NUCLEOSIDE PHOSPHORYLASE FROM MYCOBACTERIUM TUBERCULOSIS IN COMPLEX WITH A TRANSITION-STATE INHIBITOR
1g2q_1	C2	2	1.5	CRYSTAL STRUCTURE OF ADENINE PHOSPHORIBOSYLTRANSFERASE
1g2x_1	C3	3	2.5	Sequence induced trimerization of krait PLA2: crystal structure of the trimeric form of krait PLA2
1g2y_1	C2	2	1	HNF-1ALPHA DIMERIZATION DOMAIN, WITH SELENOMETHIONINE SUBSTITUED AT LEU 12
1g2y_3	D2	4	1	HNF-1ALPHA DIMERIZATION DOMAIN, WITH SELENOMETHIONINE SUBSTITUED AT LEU 12
1g31_1	C7	7	2.3	GP31 CO-CHAPERONIN FROM BACTERIOPHAGE T4
1g31_2	D7	14	2.3	GP31 CO-CHAPERONIN FROM BACTERIOPHAGE T4
1g3m_1	C2	2	1.7	CRYSTAL STRUCTURE OF HUMAN ESTROGEN SULFOTRANSFERASE IN COMPLEX WITH IN-ACTIVE COFACTOR PAP AND 3,5,3',5'-TETRACHLORO-BIPHENYL-4,4'-DIOL
1g41_1	C6	6	2.3	CRYSTAL STRUCTURE OF HSLU HAEMOPHILUS INFLUENZAE
1g43_2	C2	2	2.2	CRYSTAL STRUCTURE OF A FAMILY IIIA CBD FROM CLOSTRIDIUM CELLULOLYTICUM
1g57_1	C2	2	1.4	CRYSTAL STRUCTURE OF 3,4-DIHYDROXY-2-BUTANONE 4-PHOSPHATE SYNTHASE
1g5b_5	C2	2	2.15	BACTERIOPHAGE LAMBDA SER/THR PROTEIN PHOSPHATASE
1g5c_2	NS	2	2.1	CRYSTAL STRUCTURE OF THE 'CAB' TYPE BETA CLASS CARBONIC ANHYDRASE FROM METHANOBACTERIUM THERMOAUTOTROPHICUM
1g5c_3	C2	2	2.1	CRYSTAL STRUCTURE OF THE 'CAB' TYPE BETA CLASS CARBONIC ANHYDRASE FROM METHANOBACTERIUM THERMOAUTOTROPHICUM
1g5g_2	C3	3	3.3	FRAGMENT OF FUSION PROTEIN FROM NEWCASTLE DISEASE VIRUS
1g5h_2	C2	2	1.95	CRYSTAL STRUCTURE OF THE ACCESSORY SUBUNIT OF MURINE MITOCHONDRIAL POLYMERASE GAMMA
1g5t_2	C2	2	1.8	THE THREE-DIMENSIONAL STRUCTURE OF ATP:CORRINOID ADENOSYLTRANSFERASE FROM SALMONELLA TYPHIMURIUM. APO-ATP FORM
1g5y_1	D2	4	2	THE 2.0 ANGSTROM RESOLUTION CRYSTAL STRUCTURE OF THE RXRALPHA LIGAND BINDING DOMAIN TETRAMER IN THE PRESENCE OF A NON-ACTIVATING RETINOIC ACID ISOMER.
1g5z_1	C2	2	2.51	CRYSTAL STRUCTURE OF LYME DISEASE ANTIGEN OUTER SURFACE PROTEIN C (OSPC) FROM BORRELIA BURGDORFERI STRAIN N40
1g60_1	C2	2	1.74	Crystal Structure of Methyltransferase MboIIa (Moraxella bovis)
1g63_1	Tetr	12	2.5	PEPTIDYL-CYSTEINE DECARBOXYLASE EPID
1g6o_1	C6	6	2.5	CRYSTAL STRUCTURE OF THE HELICOBACTER PYLORI ATPASE, HP0525, IN COMPLEX WITH ADP
1g6o_2	D6	12	2.5	CRYSTAL STRUCTURE OF THE HELICOBACTER PYLORI ATPASE, HP0525, IN COMPLEX WITH ADP
1g6q_1	D3	6	2.9	CRYSTAL STRUCTURE OF YEAST ARGININE METHYLTRANSFERASE, HMT1
1g6q_3	C2	2	2.9	CRYSTAL STRUCTURE OF YEAST ARGININE METHYLTRANSFERASE, HMT1
1g6x_2	C2	2	0.86	ULTRA HIGH RESOLUTION STRUCTURE OF BOVINE PANCREATIC TRYPSIN INHIBITOR (BPTI) MUTANT WITH ALTERED BINDING LOOP SEQUENCE
1g7v_2	D2	4	2.4	CRYSTAL STRUCTURES OF KDO8P SYNTHASE IN ITS BINARY COMPLEXES WITH THE MECHANISM-BASED INHIBITOR
1g7y_1	C2	2	2.5	THE CRYSTAL STRUCTURE OF THE 58KD VEGETATIVE LECTIN FROM THE TROPICAL LEGUME DOLICHOS BIFLORUS
1g82_4	NS	4	2.6	STRUCTURE OF FIBROBLAST GROWTH FACTOR 9
1g8e_1	C2	2	1.8	CRYSTAL STRUCTURE OF FLHD FROM ESCHERICHIA COLI
1g8f_1	D3	6	1.95	ATP SULFURYLASE FROM S. CEREVISIAE
1g8l_1	C2	2	1.95	CRYSTAL STRUCTURE OF ESCHERICHIA COLI MOEA
1g8m_1	C2	2	1.75	CRYSTAL STRUCTURE OF AVIAN ATIC, A BIFUNCTIONAL TRANSFORMYLASE AND CYCLOHYDROLASE ENZYME IN PURINE BIOSYNTHESIS AT 1.75 ANG. RESOLUTION
1g8s_1	C2	2	1.6	METHANOCOCCUS JANNASCHII FIBRILLARIN PRE-RRNA PROCESSING PROTEIN
1g8t_1	C2	2	1.1	SM ENDONUCLEASE FROM SERATIA MARCENSCENS AT 1.1 A RESOLUTION
1g8w_1	D2	4	2.8	IMPROVED STRUCTURE OF PHYTOHEMAGGLUTININ-L FROM THE KIDNEY BEAN
1g8x_1	C2	2	2.8	STRUCTURE OF A GENETICALLY ENGINEERED MOLECULAR MOTOR
1g99_1	C2	2	2.5	AN ANCIENT ENZYME: ACETATE KINASE FROM METHANOSARCINA THERMOPHILA
1g9f_1	C2	4	2.5	CRYSTAL STRUCTURE OF THE SOYBEAN AGGLUTININ IN A COMPLEX WITH A BIANTENNARY BLOOD GROUP ANTIGEN ANALOG
1g9k_2	C3	3	1.96	CRYSTAL STRUCTURE OF A PSYCHROPHILIC ALKALINE PROTEASE FROM PSEUDOMONAS TAC II 18
1gad_1	D2	4	1.8	COMPARISON OF THE STRUCTURES OF WILD TYPE AND A N313T MUTANT OF ESCHERICHIA COLI GLYCERALDEHYDE 3-PHOSPHATE DEHYDROGENASES: IMPLICATION FOR NAD BINDING AND COOPERATIVITY
1gaj_2	Octa	24	2.5	CRYSTAL STRUCTURE OF A NUCLEOTIDE-FREE ATP-BINDING CASSETTE FROM AN ABC TRANSPORTER
1gam_1	C2	2	2.6	GAMMA B CRYSTALLIN TRUNCATED C-TERMINAL DOMAIN
1gbn_1	NS	3	2.3	HUMAN ORNITHINE AMINOTRANSFERASE COMPLEXED WITH THE NEUROTOXIN GABACULINE
1gc0_1	D2	4	1.7	CRYSTAL STRUCTURE OF THE PYRIDOXAL-5'-PHOSPHATE DEPENDENT L-METHIONINE GAMMA-LYASE FROM PSEUDOMONAS PUTIDA
1gcj_1	C2	2	2.6	N-TERMINAL FRAGMENT OF IMPORTIN-BETA
1gd7_2	C2	2	2	CRYSTAL STRUCTURE OF A BIFUNCTIONAL PROTEIN (CSAA) WITH EXPORT-RELATED CHAPERONE AND TRNA-BINDING ACTIVITIES.
1gde_1	C2	2	1.8	CRYSTAL STRUCTURE OF PYROCOCCUS PROTEIN A-1 E-FORM
1gdh_1	C2	2	2.4	CRYSTAL STRUCTURE OF A NAD-DEPENDENT D-GLYCERATE DEHYDROGENASE AT 2.4 ANGSTROMS RESOLUTION
1ge7_1	C2	2	2	ZINC PEPTIDASE FROM GRIFOLA FRONDOSA
1ge8_1	C3	3	2.1	PROLIFERATING CELL NUCLEAR ANTIGEN (PCNA) HOMOLOG FROM PYROCOCCUS FURIOSUS
1gee_1	D2	4	1.6	Crystal structure of glucose dehydrogenase mutant Q252L complexed with NAD+
1gee_2	C2	2	1.6	Crystal structure of glucose dehydrogenase mutant Q252L complexed with NAD+
1gef_1	C2	2	2	Crystal structure of the archaeal holliday junction resolvase HJC
1geg_1	D2	4	1.7	CRYATAL STRUCTURE ANALYSIS OF MESO-2,3-BUTANEDIOL DEHYDROGENASE
1ges_1	C2	2	1.74	ANATOMY OF AN ENGINEERED NAD-BINDING SITE
1gg0_2	C2	2	3	CRYSTAL STRUCTURE ANALYSIS OF KDOP SYNTHASE AT 3.0 A
1gg1_1	D2	4	2	CRYSTAL STRUCTURE ANALYSIS OF DAHP SYNTHASE IN COMPLEX WITH MN2+ AND 2-PHOSPHOGLYCOLATE
1ggg_1	NS	2	2.3	GLUTAMINE BINDING PROTEIN OPEN LIGAND-FREE STRUCTURE
1ggq_1	C2	2	2.51	OUTER SURFACE PROTEIN C (OSPC) OF BORRELIA BURGDORFERI STRAIN B31
1gjw_1	C2	2	2.1	Thermotoga maritima maltosyltransferase complex with maltose
1gjy_1	C2	2	2.2	The X-ray structure of the Sorcin Calcium Binding Domain (SCBD) provides insight into the phosphorylation and calcium dependent processess
1gk4_1	C2	2	2.3	HUMAN VIMENTIN COIL 2B FRAGMENT (CYS2)
1gk6_1	C2	2	1.9	Human vimentin coil 2B fragment linked to GCN4 leucine zipper (Z2B)
1gkm_1	D2	4	1	HISTIDINE AMMONIA-LYASE (HAL) FROM PSEUDOMONAS PUTIDA INHIBITED WITH L-CYSTEINE
1gkp_1	D2	4	1295	D-Hydantoinase (Dihydropyrimidinase) from Thermus sp. in space group C2221
1gkr_1	D2	4	2.6	L-Hydantoinase (Dihydropyrimidinase) from Arthrobacter aurescens
1gme_1	D3	12	2.7	Crystal structure and assembly of an eukaryotic small heat shock protein
1gmj_1	C2	2	2.2	The structure of bovine IF1, the regulatory subunit of mitochondrial F-ATPase
1gml_2	C2	2	2.2	crystal structure of the mouse CCT gamma apical domain (triclinic)
1gmw_1	C2	4	1.5	Structure of UreE
1gmz_1	C2	2	2.4	Crystal structure of the D49 phospholipase A2 piratoxin III from Bothrops pirajai.
1gnk_2	C3	3	2	GLNK, A SIGNAL PROTEIN FROM E. COLI
1gnw_1	C2	2	2.2	STRUCTURE OF GLUTATHIONE S-TRANSFERASE
1gnx_1	C2	2	1.68	b-glucosidase from Streptomyces sp
1gnz_1	C2	2	2.5	LECTIN I-B4 FROM GRIFFONIA SIMPLICIFOLIA (GS I-B4)METAL FREE FORM
1go8_1	C2	2	2	The metzincin's methionine: PrtC M226L mutant
1goi_1	C2	2	1.45	Crystal structure of the D140N mutant of chitinase B from Serratia marcescens at 1.45 A resolution
1gox_1	C4	4	2	REFINED STRUCTURE OF SPINACH GLYCOLATE OXIDASE AT 2 ANGSTROMS RESOLUTION
1gox_2	D4	8	2	REFINED STRUCTURE OF SPINACH GLYCOLATE OXIDASE AT 2 ANGSTROMS RESOLUTION
1gpd_1	C2	2	2.9	STUDIES OF ASYMMETRY IN THE THREE-DIMENSIONAL STRUCTURE OF LOBSTER D-GLYCERALDEHYDE-3-PHOSPHATE DEHYDROGENASE
1gpe_1	C2	2	1.8	GLUCOSE OXIDASE FROM PENICILLIUM AMAGASAKIENSE
1gph_2	C2	2	3	STRUCTURE OF THE ALLOSTERIC REGULATORY ENZYME OF PURINE BIOSYNTHESIS
1gpj_1	C2	2	1.95	Glutamyl-tRNA Reductase from Methanopyrus kandleri
1gpm_1	D2	4	2.2	ESCHERICHIA COLI GMP SYNTHETASE COMPLEXED WITH AMP AND PYROPHOSPHATE
1gpr_1	C2	2	1.9	REFINED CRYSTAL STRUCTURE OF IIA DOMAIN OF THE GLUCOSE PERMEASE OF BACILLUS SUBTILIS AT 1.9 ANGSTROMS RESOLUTION
1gpu_1	C2	2	1.86	Transketolase complex with reaction intermediate
1gq2_1	D2	4	2.5	Malic Enzyme from Pigeon Liver
1gq6_1	D3	6	1.75	PROCLAVAMINATE AMIDINO HYDROLASE FROM STREPTOMYCES CLAVULIGERUS
1gqa_1	C2	2	1.8	Cytochrome c' from Rhodobacter Spheriodes
1gqi_1	C2	2	1.48	Structure of Pseudomonas cellulosa alpha-D-glucuronidase
1gqm_2	D3	6	2.7	The structure of S100A12 in a hexameric form and its proposed role in receptor signalling
1gqo_2	Tetr	12	2.1	Type II Dehydroquinase from Bacillus subtilis
1gqp_1	C2	2	2.2	APC10/DOC1 SUBUNIT OF S. cerevisiae
1gqy_1	C2	2	1.8	MURC - CRYSTAL STRUCTURE OF THE ENZYME FROM HAEMOPHILUS INFLUENZAE COMPLEXED WITH AMPPCP
1gr0_1	D2	4	1.95	myo-inositol 1-phosphate synthase from Mycobacterium tuberculosis in complex with NAD and zinc.
1gr3_1	C3	3	2	Structure of the human collagen X NC1 trimer
1gr7_1	D2	4	1.8	Crystal structure of the double mutant Cys3Ser/Ser100Pro from Pseudomonas Aeruginosa at 1.8 A resolution
1gri_1	C2	2	3.1	GRB2
1gs5_1	C2	2	1.5	N-acetyl-L-glutamate kinase from Escherichia coli complexed with its substrate N-acetylglutamate and its substrate analog AMPPNP
1gsa_2	C2	2	2	STRUCTURE OF GLUTATHIONE SYNTHETASE COMPLEXED WITH ADP AND GLUTATHIONE
1gsu_1	C2	2	1.94	AN AVIAN CLASS-MU GLUTATHIONE S-TRANSFERASE, CGSTM1-1 AT 1.94 ANGSTROM RESOLUTION
1gt1_1	C2	2	1.71	Complex of Bovine Odorant Binding Protein with Aminoanthracene and pyrazine
1gt9_1	NS	2	1.38	High resolution crystal structure of a thermostable serine-carboxyl type proteinase, kumamolisin (kscp)
1gtd_1	D2	4	2.56	NORTHEAST STRUCTURAL GENOMICS CONSORTIUM (NESG ID TT50) STRUCTURE OF MTH169, THE PURS SUBUNIT OF FGAM SYNTHETASE
1gte_2	C2	2	1.65	DIHYDROPYRIMIDINE DEHYDROGENASE (DPD) FROM PIG, BINARY COMPLEX WITH 5-IODOURACIL
1gtf_1	C11	11	1.75	The structure of the trp RNA-binding attenuation protein (TRAP) bound to a 53-nucleotide RNA molecule containing GAGUU repeats
1gtm_1	D3	6	2.2	STRUCTURE OF GLUTAMATE DEHYDROGENASE
1gtp_3	D2	20	3	GTP CYCLOHYDROLASE I
1gtv_2	C2	2	1.55	CRYSTAL STRUCTURE OF MYCOBACTERIUM TUBERCULOSIS THYMIDYLATE KINASE COMPLEXED WITH THYMIDINE-5'-DIPHOSPHATE (TDP)
1gu3_1	C2	2	2.3	CBM4 structure and function
1gu9_4	C3	3	1.9	Crystal Structure of Mycobacterium tuberculosis Alkylperoxidase AhpD
1gup_2	C2	2	1.8	STRUCTURE OF NUCLEOTIDYLTRANSFERASE COMPLEXED WITH UDP-GALACTOSE
1gut_1	D3	6	1.5	MopII from Clostridium pasteurianum (apo2)
1guz_1	D2	4	2	Structural Basis for Thermophilic Protein Stability: Structures of Thermophilic and Mesophilic Malate Dehydrogenases
1gv0_1	D2	4	2.5	Structural Basis for Thermophilic Protein Stability: Structures of Thermophilic and Mesophilic Malate Dehydrogenases
1gv3_1	C2	2	2	The 2.0 Angstrom resolution structure of the catalytic portion of a cyanobacterial membrane-bound manganese superoxide dismutase
1gve_1	C2	2	1.38	Aflatoxin aldehyde reductase (AKR7A1) from Rat Liver
1gvf_1	D2	4	1.45	Structure of tagatose-1,6-bisphosphate aldolase
1gvh_1	D6	12	2.19	The X-ray structure of ferric Escherichia coli flavohemoglobin reveals an unespected geometry of the distal heme pocket
1gvj_1	C2	2	1.53	ETS-1 DNA BINDING AND AUTOINHIBITORY DOMAINS
1gvp_1	C2	2	1.6	GENE V PROTEIN (SINGLE-STRANDED DNA BINDING PROTEIN)
1gwe_1	D2	4	0.88	Atomic resolution structure of Micrococcus Lysodeikticus catalase
1gwx_1	NS	2	2.5	MOLECULAR RECOGNITION OF FATTY ACIDS BY PEROXISOME PROLIFERATOR-ACTIVATED RECEPTORS
1gx1_1	C3	3	1.8	Structure of 2C-Methyl-D-erythritol-2,4-cyclodiphosphate Synthase
1gx5_1	C2	2	1.7	Hepatitis C Virus RNA Polymerase in Complex with GTP and Manganese
1gxj_1	C2	2	2	SMC hinge domain from T. maritima w/o coiled coil
1gxr_1	C2	2	1.65	WD40 Region of Human Groucho/TLE1
1gxu_1	D3	6	1.27	Hydrogenase Maturation Protein HypF ""acylphosphatase-like"" N-terminal domain (HypF-ACP) in complex with a substrate. Crystal grown in the presence of carbamoylphosphate
1gy6_1	C2	2	1.6	NTF2 from rat, ammonium sulphate conditions
1gy7_1	C2	2	1.6	N77Y point mutant of S.Cerevisiae NTF2
1gy8_2	C2	2	2	Trypanosoma brucei UDP-galactose 4' epimerase
1gy9_2	D2	4	2.5	Taurine/alpha-ketoglutarate Dioxygenase from Escherichia coli
1gyg_1	C3	3	1.9	R32 CLOSED FORM OF ALPHA-TOXIN FROM CLOSTRIDIUM PERFRINGENS STRAIN CER89L43
1gyo_1	C2	2	1.2	Crystal structure of the di-tetraheme cytochrome c3 from Desulfovibrio gigas at 1.2 Angstrom resolution
1gyt_2	D3	6	2.5	E. coli Aminopeptidase A (PepA)
1gyx_1	C2	2	1.35	The Crystal Structure of YdcE, a 4-Oxalocrotonate Tautomerase Homologue from Escherichia coli, Confirms the Structural Basis for Oligomer Diversity
1gz0_3	C2	2	2.5	23S RIBOSOMAL RNA G2251 2'O-METHYLTRANSFERASE RLMB
1gz5_1	D2	4	2.43	Trehalose-6-phosphate synthase. OtsA
1gzc_1	C2	2	1.58	High-Resolution crystal structure of Erythrina cristagalli lectin in complex with lactose
1h05_1	Tetr	12	1.5	3-DEHYDROQUINATE DEHYDRATASE FROM MYCOBACTERIUM TUBERCULOSIS IN COMPLEX WITH SULPHATE
1h0x_1	C2	2	2.6	Structure of Alba: an archaeal chromatin protein modulated by acetylation
1h16_1	C2	2	1.53	Pyruvate Formate-Lyase (E.coli) in complex with Pyruvate and CoA
1h1b_1	C2	2	2	Crystal structure of human neutrophil elastase complexed with an inhibitor (GW475151)
1h1y_1	C2	2	1.87	The structure of the cytosolic D-ribulose-5-phosphate 3-epimerase from rice complexed with sulfate
1h21_2	C2	2	2.5	A novel iron centre in the split-Soret cytochrome c from Desulfovibrio desulfuricans ATCC 27774
1h2b_1	D2	4	1.62	Crystal Structure of the Alcohol Dehydrogenase from the Hyperthermophilic Archaeon Aeropyrum pernix at 1.65A Resolution
1h2i_2	C11	11	2.7	Human Rad52 protein, N-terminal domain
1h34_1	C2	2	2.04	Crystal structure of lima bean trypsin inhibitor
1h3d_1	D3	6	2.7	STRUCTURE OF THE E.COLI ATP-PHOSPHORIBOSYLTRANSFERASE
1h3f_1	C2	2	2	Tyrosyl-tRNA synthetase from Thermus thermophilus complexed with tyrosinol
1h4r_1	C2	2	1.8	Crystal Structure of the FERM domain of Merlin, the Neurofibromatosis 2 Tumor Suppressor Protein.
1h4v_1	C2	2	2.4	HISTIDYL-TRNA SYNTHETASE from Thermus Thermophilus (ligand free)
1h54_1	C2	2	2.15	Maltose phosphorylase from Lactobacillus brevis
1h5b_2	C2	2	1.85	T cell receptor Valpha11 (AV11S5) domain
1h5q_3	D2	4	1.5	Mannitol dehydrogenase from Agaricus bisporus
1h5t_1	D2	4	1.9	Thymidylyltransferase complexed with Thymidylyldiphosphate-glucose
1h5w_1	C6	12	2.1	2.1A Bacteriophage Phi-29 Connector
1h64_2	C7	7	1.9	CRYSTAL STRUCTURE OF THE SM-RELATED PROTEIN OF P. ABYSSI: THE BIOLOGICAL UNIT IS A HEPTAMER
1h65_1	C2	2	2	Crystal structure of pea Toc34 - a novel GTPase of the chloroplast protein translocon
1h69_2	C2	2	1.86	CRYSTAL STRUCTURE OF HUMAN NAD[P]H-QUINONE OXIDOREDUCTASE CO WITH 2,3,5,6,TETRAMETHYL-P-BENZOQUINONE (DUROQUINONE) AT 2.5 ANGSTROM RESOLUTION
1h6d_3	D2	4	2.05	Oxidized Precursor Form of Glucose-Fructose Oxidoreductase from Zymomonas mobilis complexed with glycerol
1h6o_1	C2	2	2.9	Dimerisation domain from human TRF1
1h6p_1	C2	2	2.2	Dimeristion domain from human TRF2
1h6u_1	C2	2	1.8	Internalin H: crystal structure of fused N-terminal domains.
1h72_1	C2	2	1.8	CRYSTAL STRUCTURE OF HOMOSERINE KINASE COMPLEXED WITH HSE
1h7b_1	C2	2	2.45	Structural basis for allosteric substrate specificity regulation in class III ribonucleotide reductases, native NRDD
1h7e_1	C2	2	1.83	The structure of CMP:2-keto-3-deoxy-manno-octonic acid synthetase and of its complexes with substrates and substrate analogues, Apo-enzyme
1h7z_1	C3	3	1.6	Adenovirus Ad3 fibre head
1h8g_1	D2	4	2.4	C-terminal domain of the major autolysin (C-LytA) from Streptococcus pneumoniae
1h8p_1	C2	4	1.82	Bull seminal plasma PDC-109 fibronectin type II module
1h8x_1	C2	2	2	Domain-swapped Dimer of a Human Pancreatic Ribonuclease Variant
1h99_1	C2	2	1.55	PRD of LicT antiterminator from Bacillus subtilis
1h9m_1	C3	3	1.65	Two crystal structures of the cytoplasmic molybdate-binding protein ModG suggest a novel cooperative binding mechanism and provide insights into ligand-binding specificity. PEG-grown form with molybdate bound
1h9r_1	C2	2	1.9	Tungstate bound complex Dimop domain of ModE from E.coli
1h9u_1	D4	8	2.7	The structure of the human retinoid-X-receptor beta ligand binding domain in complex with the specific synthetic agonist LG100268
1h9w_1	C2	2	2	Native Dioclea Guianensis seed lectin
1ha4_1	C2	2	2.4	GammaS crystallin C terminal domain from Homo Sapiens
1hc7_2	C2	2	2.43	Prolyl-tRNA synthetase from Thermus thermophilus
1hci_1	C2	2	2.8	CRYSTAL STRUCTURE OF THE ROD DOMAIN OF ALPHA-ACTININ
1hcj_1	D2	4	1.8	Photoproduct of the wild-type Aequorea victoria Green Fluorescent Protein
1hcy_1	D3	6	3.2	CRYSTAL STRUCTURE OF HEXAMERIC HAEMOCYANIN FROM PANULIRUS INTERRUPTUS REFINED AT 3.2 ANGSTROMS RESOLUTION
1hdc_1	D2	4	2.2	MECHANISM OF INHIBITION OF 3ALPHA,20BETA-HYDROXYSTEROID DEHYDROGENASE BY A LICORICE-DERIVED STEROIDAL INHIBITOR
1hdg_1	D2	4	2.5	THE CRYSTAL STRUCTURE OF HOLO-GLYCERALDEHYDE-3-PHOSPHATE DEHYDROGENASE FROM THE HYPERTHERMOPHILIC BACTERIUM THERMOTOGA MARITIMA AT 2.5 ANGSTROMS RESOLUTION
1he7_1	C2	2	2	Human Nerve growth factor receptor TrkA
1he9_1	C2	2	2.4	Crystal structure of the GAP domain of the Pseudomonas aeruginosa ExoS toxin
1hei_1	C2	2	2.1	STRUCTURE OF THE HEPATITIS C VIRUS RNA HELICASE DOMAIN
1hf2_1	C2	2	2.2	Crystal structure of the bacterial cell-division inhibitor MinC from T. maritima
1hf2_2	NS	2	2.2	Crystal structure of the bacterial cell-division inhibitor MinC from T. maritima
1hfo_1	C3	3	1.65	The Structure of the Macrophage Migration Inhibitory Factor from Trichinella Spiralis.
1hg3_1	D2	4	2.7	Crystal structure of tetrameric TIM from Pyrococcus woesei.
1hg4_2	C3	3	2.4	Ultraspiracle ligand binding domain from Drosophila melanogaster
1hgx_1	C2	2	1.9	HYPOXANTHINE-GUANINE-XANTHINE PHOSPHORIBOSYLTRANSFERASE (HGXPRTASE)
1hh1_1	C2	2	2.15	THE STRUCTURE OF HJC, A HOLLIDAY JUNCTION RESOLVING ENZYME FROM SULFOLOBUS SOLFATARICUS
1hh2_1	C2	2	2.1	Crystal structure of NusA from Thermotoga maritima
1hi9_1	D5	10	2.4	Zn-dependent D-aminopeptidase DppA from Bacillus subtilis, a self-compartmentalizing protease.
1hiw_1	C3	3	2.3	TRIMERIC HIV-1 MATRIX PROTEIN
1hix_2	C3	3	2	CRYSTALLOGRAPHIC ANALYSES OF FAMILY 11 ENDO-BETA-1,4-XYLANASE XYL1 FROM STREPTOMYCES SP. S38
1hjr_1	C2	2	2.5	ATOMIC STRUCTURE OF THE RUVC RESOLVASE: A HOLLIDAY JUNCTION-SPECIFIC ENDONUCLEASE FROM E. COLI
1hjx_1	D2	4	1.85	Ligand-induced signalling and conformational change of the 39 kD glycoprotein from human articular chondrocytes
1hkf_1	C2	2	2.2	The three dimensional structure of NK cell receptor Nkp44, a triggering partner in natural cytotoxicity
1hkq_1	C2	2	2.75	PPS10 plasmid DNA replication initiator protein RepA. Replication inactive, dimeric N-terminal domain.
1hkx_1	D7	14	2.65	Crystal structure of calcium/calmodulin-dependent protein kinase
1hl7_1	C3	3	1.73	Gamma lactamase from an Aureobacterium species in complex with 3a,4,7,7a-tetrahydro-benzo [1,3] dioxol-2-one
1hlc_1	C2	2	2.9	X-RAY CRYSTAL STRUCTURE OF THE HUMAN DIMERIC S-LAC LECTIN, L-14-II, IN COMPLEX WITH LACTOSE AT 2.9 ANGSTROMS RESOLUTION
1hlg_1	C2	2	3	CRYSTAL STRUCTURE OF HUMAN GASTRIC LIPASE
1hlm_1	C2	2	2.9	AMINO ACID SEQUENCE OF A GLOBIN FROM THE SEA CUCUMBER CAUDINA (MOLPADIA) ARENICOLA
1hlp_1	C2	2	3.2	STRUCTURAL FEATURES STABILIZING HALOPHILIC MALATE DEHYDROGENASE FROM AN ARCHAEBACTERIUM
1hlq_1	NS	3	1.45	CRYSTAL STRUCTURE OF RHODOFERAX FERMENTANS HIGH POTENTIAL IRON-SULFUR PROTEIN REFINED TO 1.45 A
1hm9_2	C3	3	1.75	CRYSTAL STRUCTURE OF S.PNEUMONIAE N-ACETYLGLUCOSAMINE-1-PHOSPHATE URIDYLTRANSFERASE, GLMU, BOUND TO ACETYL COENZYME A AND UDP-N-ACETYLGLUCOSAMINE
1hmk_1	C2	2	2	RECOMBINANT GOAT ALPHA-LACTALBUMIN
1hn4_1	C2	2	1.5	PROPHOSPHOLIPASE A2 DIMER COMPLEXED WITH MJ33, SULFATE, AND CALCIUM
1hng_1	C2	2	2.8	CRYSTAL STRUCTURE AT 2.8 ANGSTROMS RESOLUTION OF A SOLUBLE FORM OF THE CELL ADHESION MOLECULE CD2
1hnj_1	C2	2	1.46	CRYSTAL STRUCTURE OF BETA-KETOACYL-ACP SYNTHASE III + MALONYL-COA
1hnu_2	C3	3	2.15	CRYSTAL STRUCTURE OF PEROXISOMAL DELTA3-DELTA2-ENOYL-COA ISOMERASE FROM SACCHAROMYCES CEREVISIAE
1hp7_2	C2	2	2.1	A 2.1 ANGSTROM STRUCTURE OF AN UNCLEAVED ALPHA-1-ANTITRYPSIN SHOWS VARIABILITY OF THE REACTIVE CENTER AND OTHER LOOPS
1hpc_1	C2	2	2	REFINED STRUCTURES AT 2 ANGSTROMS AND 2.2 ANGSTROMS OF THE TWO FORMS OF THE H-PROTEIN, A LIPOAMIDE-CONTAINING PROTEIN OF THE GLYCINE DECARBOXYLASE
1hq8_1	C2	2	1.95	CRYSTAL STRUCTURE OF THE MURINE NK CELL-ACTIVATING RECEPTOR NKG2D AT 1.95 A
1hqk_1	Icos	60	1.6	CRYSTAL STRUCTURE ANALYSIS OF LUMAZINE SYNTHASE FROM AQUIFEX AEOLICUS
1hql_1	D2	4	2.2	The xenograft antigen in complex with the B4 isolectin of Griffonia simplicifolia lectin-1
1hqs_1	C2	2	1.55	CRYSTAL STRUCTURE OF ISOCITRATE DEHYDROGENASE FROM BACILLUS SUBTILIS
1hqv_1	C2	2	2.3	STRUCTURE OF APOPTOSIS-LINKED PROTEIN ALG-2
1hqz_10	C2	2	2.1	Cofilin homology domain of a yeast actin-binding protein ABP1P
1hru_1	C2	2	2	THE STRUCTURE OF THE YRDC GENE PRODUCT FROM E.COLI
1hsl_1	C2	2	1.89	REFINED 1.89 ANGSTROMS STRUCTURE OF THE HISTIDINE-BINDING PROTEIN COMPLEXED WITH HISTIDINE AND ITS RELATIONSHIP WITH MANY OTHER ACTIVE TRANSPORT(SLASH)CHEMOSENSORY RECEPTORS
1hss_1	C2	2	2.06	0.19 ALPHA-AMYLASE INHIBITOR FROM WHEAT
1ht2_5	C6	6	2.8	Nucleotide-Dependent Conformational Changes in a Protease-Associated ATPase HslU
1ht9_1	C2	2	1.76	DOMAIN SWAPPING EF-HANDS
1htn_1	C3	3	2.8	HUMAN TETRANECTIN, A TRIMERIC PLASMINOGEN BINDING PROTEIN WITH AN ALPHA-HELICAL COILED COIL
1hul_1	C2	2	2.4	A NOVEL DIMER CONFIGURATION REVEALED BY THE CRYSTAL STRUCTURE AT 2.4 ANGSTROMS RESOLUTION OF HUMAN INTERLEUKIN-5
1hup_1	C3	3	2.5	HUMAN MANNOSE BINDING PROTEIN CARBOHYDRATE RECOGNITION DOMAIN TRIMERIZES THROUGH A TRIPLE ALPHA-HELICAL COILED-COIL
1hur_1	C2	2	2	HUMAN ADP-RIBOSYLATION FACTOR 1 COMPLEXED WITH GDP, FULL LENGTH NON-MYRISTOYLATED
1huu_5	C2	2	2	DNA-BINDING PROTEIN HU FROM BACILLUS STEAROTHERMOPHILUS
1huw_1	C2	2	2	THE CRYSTAL STRUCTURE OF AFFINITY-MATURED HUMAN GROWTH HORMONE AT 2 ANGSTROMS RESOLUTION
1hux_1	C2	2	3	CRYSTAL STRUCTURE OF THE ACIDAMINOCOCCUS FERMENTANS (R)-2-HYDROXYGLUTARYL-COA DEHYDRATASE COMPONENT A
1hv8_1	C2	2	3	CRYSTAL STRUCTURE OF A DEAD BOX PROTEIN FROM THE HYPERTHERMOPHILE METHANOCOCCUS JANNASCHII
1hv9_1	C3	3	2.1	STRUCTURE OF E. COLI GLMU: ANALYSIS OF PYROPHOSPHORYLASE AND ACETYLTRANSFERASE ACTIVE SITES
1hvv_1	C2	4	2.4	SELF-ASSOCIATION OF THE H3 REGION OF SYNTAXIN 1A: IMPLICATIONS FOR SNARE COMPLEX ASSEMBLY
1hw1_1	C2	2	1.5	THE FADR-DNA COMPLEX: TRANSCRIPTIONAL CONTROL OF FATTY ACID METABOLISM IN ESCHERICHIA COLI
1hw7_1	C2	2	2.2	HSP33, HEAT SHOCK PROTEIN WITH REDOX-REGULATED CHAPERONE ACTIVITY
1hwu_2	C3	3	2.1	STRUCTURE OF PII PROTEIN FROM HERBASPIRILLUM SEROPEDICAE
1hwu_3	C2	6	2.1	STRUCTURE OF PII PROTEIN FROM HERBASPIRILLUM SEROPEDICAE
1hx6_1	C3	3	1.65	P3, THE MAJOR COAT PROTEIN OF THE LIPID-CONTAINING BACTERIOPHAGE PRD1.
1hxh_1	D2	4	1.22	COMAMONAS TESTOSTERONI 3BETA/17BETA HYDROXYSTEROID DEHYDROGENASE
1hy7_4	C2	2	1.5	A CARBOXYLIC ACID BASED INHIBITOR IN COMPLEX WITH MMP3
1hye_1	C2	2	1.9	CRYSTAL STRUCTURE OF THE MJ0490 GENE PRODUCT, THE FAMILY OF LACTATE/MALATE DEHYDROGENASE, DIMERIC STRUCTURE
1hyg_1	D2	4	2.8	Crystal structure of MJ0490 gene product, the family of lactate/malate dehydrogenase
1hyh_1	D2	4	2.2	CRYSTAL STRUCTURE OF L-2-HYDROXYISOCAPROATE DEHYDROGENASE FROM LACTOBACILLUS CONFUSUS AT 2.2 ANGSTROMS RESOLUTION-AN EXAMPLE OF STRONG ASYMMETRY BETWEEN SUBUNITS
1hyl_1	C2	4	1.8	THE 1.8 A STRUCTURE OF COLLAGENASE FROM HYPODERMA LINEATUM
1hyn_3	D4	8	2.6	CRYSTAL STRUCTURE OF THE CYTOPLASMIC DOMAIN OF HUMAN ERYTHROCYTE BAND-3 PROTEIN
1hyo_1	C2	2	1.3	CRYSTAL STRUCTURE OF FUMARYLACETOACETATE HYDROLASE COMPLEXED WITH 4-(HYDROXYMETHYLPHOSPHINOYL)-3-OXO-BUTANOIC ACID
1hyu_1	C2	2	2	CRYSTAL STRUCTURE OF INTACT AHPF
1hz6_4	C3	3	1.7	CRYSTAL STRUCTURES OF THE B1 DOMAIN OF PROTEIN L FROM PEPTOSTREPTOCOCCUS MAGNUS WITH A TYROSINE TO TRYPTOPHAN SUBSTITUTION
1hz6_5	C2	2	1.7	CRYSTAL STRUCTURES OF THE B1 DOMAIN OF PROTEIN L FROM PEPTOSTREPTOCOCCUS MAGNUS WITH A TYROSINE TO TRYPTOPHAN SUBSTITUTION
1hzb_1	NS	2	1.28	BACILLUS CALDOLYTICUS COLD-SHOCK PROTEIN MUTANTS TO STUDY DETERMINANTS OF PROTEIN STABILITY
1hzd_1	D3	6	2.2	CRYSTAL STRUCTURE OF HUMAN AUH PROTEIN, AN RNA-BINDING HOMOLOGUE OF ENOYL-COA HYDRATASE
1i07_1	C2	2	1.8	EPS8 SH3 DOMAIN INTERTWINED DIMER
1i0a_1	D2	4	2.5	CRYSTAL STRUCTURE OF WILD TYPE TURKEY DELTA 1 CRYSTALLIN (EYE LENS PROTEIN)
1i0r_1	C2	2	1.5	CRYSTAL STRUCTURE OF FERRIC REDUCTASE FROM ARCHAEOGLOBUS FULGIDUS
1i0x_5	C2	2	1.65	RIBONUCLEASE T1 IN COMPLEX WITH 2'GMP (FORM II CRYSTAL)
1i0z_1	D2	4	2.1	HUMAN HEART L-LACTATE DEHYDROGENASE H CHAIN, TERNARY COMPLEX WITH NADH AND OXAMATE
1i12_2	C2	2	1.3	CRYSTAL STRUCTURE OF SACCHAROMYCES CEREVISIAE GNA1 COMPLEXED WITH ACCOA
1i1c_1	C2	2	2.7	NON-FCRN BINDING FC FRAGMENT OF RAT IGG2A
1i1g_1	D4	8	2.9	CRYSTAL STRUCTURE OF THE LRP-LIKE TRANSCRIPTIONAL REGULATOR FROM THE ARCHAEON PYROCOCCUS FURIOSUS
1i1i_2	C2	2	2.3	NEUROLYSIN (ENDOPEPTIDASE 24.16) CRYSTAL STRUCTURE
1i1l_2	C2	6	2.4	CRYSTAL STRUCTURE OF ESCHELICHIA COLI BRANCHED-CHAIN AMINO ACID AMINOTRANSFERASE.
1i24_1	C2	2	1.2	HIGH RESOLUTION CRYSTAL STRUCTURE OF THE WILD-TYPE PROTEIN SQD1, WITH NAD AND UDP-GLUCOSE
1i24_2	D2	4	1.2	HIGH RESOLUTION CRYSTAL STRUCTURE OF THE WILD-TYPE PROTEIN SQD1, WITH NAD AND UDP-GLUCOSE
1i2k_1	C2	2	1.79	AMINODEOXYCHORISMATE LYASE FROM ESCHERICHIA COLI
1i2s_1	C2	2	1.7	BETA-LACTAMASE FROM BACILLUS LICHENIFORMIS BS3
1i32_2	D2	4	2.6	LEISHMANIA MEXICANA GLYCERALDEHYDE-3-PHOSPHATE DEHYDROGENASE IN COMPLEX WITH INHIBITORS
1i36_3	C2	4	2	Structure of Conserved Protein MTH1747 of Unknown Function Reveals Structural Similarity with 3-Hydroxyacid Dehydrogenases
1i3c_1	C2	2	1.9	RESPONSE REGULATOR FOR CYANOBACTERIAL PHYTOCHROME, RCP1
1i3d_1	D2	4	1.7	HUMAN CARBONMONOXY HEMOGLOBIN BART'S (GAMMA4)
1i3l_1	C2	2	1.5	MOLECULAR BASIS FOR SEVERE EPIMERASE-DEFICIENCY GALACTOSEMIA: X-RAY STRUCTURE OF THE HUMAN V94M-SUBSTITUTED UDP-GALACTOSE 4-EPIMERASE
1i40_1	D3	6	1.1	STRUCTURE OF INORGANIC PYROPHOSPHATASE
1i49_1	C2	2	2.8	CRYSTAL STRUCTURE ANALYSIS OF ARFAPTIN
1i4a_2	C3	3	2	CRYSTAL STRUCTURE OF PHOSPHORYLATION-MIMICKING MUTANT T6D OF ANNEXIN IV
1i4j_1	C2	2	1.8	CRYSTAL STRUCTURE OF L22 RIBOSOMAL PROTEIN MUTANT
1i4k_2	C7	7	2.5	CRYSTAL STRUCTURE OF AN SM-LIKE PROTEIN (AF-SM1) FROM ARCHAEOGLOBUS FULGIDUS AT 2.5A RESOLUTION
1i4u_1	C2	2	1.15	THE C1 SUBUNIT OF ALPHA-CRUSTACYANIN
1i52_1	C2	2	1.5	CRYSTAL STRUCTURE OF 4-DIPHOSPHOCYTIDYL-2-C-METHYLERYTHRITOL (CDP-ME) SYNTHASE (YGBP) INVOLVED IN MEVALONATE INDEPENDENT ISOPRENOID BIOSYNTHESIS
1i58_1	C2	2	1.6	STRUCTURE OF THE HISTIDINE KINASE CHEA ATP-BINDING DOMAIN IN COMPLEX WITH ATP ANALOG ADPCP AND MAGNESIUM
1i5e_1	C2	2	3	CRYSTAL STRUCTURE OF BACILLUS CALDOLYTICUS URACIL PHOSPHORIBOSYLTRANSFERASE WITH BOUND UMP
1i69_1	C2	2	2.7	CRYSTAL STRUCTURE OF THE REDUCED FORM OF OXYR
1i6l_1	C2	2	1.72	1.7 HIGH RESOLUTION EXPERIMENTAL PHASES FOR TRYPTOPHANYL-TRNA SYNTHETASE COMPLEXED WITH TRYPTOPHANYL-5'AMP
1i6o_1	D2	4	2.2	CRYSTAL STRUCTURE OF E. COLI BETA CARBONIC ANHYDRASE (ECCA)
1i74_1	C2	2	2.2	STREPTOCOCCUS MUTANS INORGANIC PYROPHOSPHATASE
1i75_1	C2	2	2	CRYSTAL STRUCTURE OF CYCLODEXTRIN GLUCANOTRANSFERASE FROM ALKALOPHILIC BACILLUS SP.#1011 COMPLEXED WITH 1-DEOXYNOJIRIMYCIN
1i78_3	NS	2	2.6	CRYSTAL STRUCTURE OF OUTER MEMBRANE PROTEASE OMPT FROM ESCHERICHIA COLI
1i7a_6	C2	2	2.24	EVH1 DOMAIN FROM MURINE HOMER 2B/VESL 2
1i7n_1	C2	2	1.9	CRYSTAL STRUCTURE ANALYSIS OF THE C DOMAIN OF SYNAPSIN II FROM RAT BRAIN
1i7n_2	D2	4	1.9	CRYSTAL STRUCTURE ANALYSIS OF THE C DOMAIN OF SYNAPSIN II FROM RAT BRAIN
1i88_1	C2	2	1.45	CHALCONE SYNTHASE (G256V)
1i8d_1	C3	3	2	CRYSTAL STRUCTURE OF RIBOFLAVIN SYNTHASE
1i8f_1	C7	7	1.75	THE CRYSTAL STRUCTURE OF A HEPTAMERIC ARCHAEAL SM PROTEIN: IMPLICATIONS FOR THE EUKARYOTIC SNRNP CORE
1i8o_2	C2	2	1.15	RHODOPSEUDOMONAS PALUSTRIS CYT C2 AMMONIA COMPLEX AT 1.15 ANGSTROM RESOLUTION
1i8t_1	C2	2	2.4	STRUCTURE OF UDP-GALACTOPYRANOSE MUTASE FROM E.COLI
1i9b_2	D5	10	2.7	X-RAY STRUCTURE OF ACETYLCHOLINE BINDING PROTEIN (ACHBP)
1i9g_2	D2	4	1.98	CRYSTAL STRUCTURE OF AN ADOMET DEPENDENT METHYLTRANSFERASE
1ia9_1	C2	2	2	CRYSTAL STRUCTURE OF THE ATYPICAL PROTEIN KINASE DOMAIN OF A TRP CA-CHANNEL, CHAK (AMPPNP COMPLEX)
1iam_1	C2	2	2.1	STRUCTURE OF THE TWO AMINO-TERMINAL DOMAINS OF HUMAN INTERCELLULAR ADHESION MOLECULE-1, ICAM-1
1ias_1	C5	5	2.9	CYTOPLASMIC DOMAIN OF UNPHOSPHORYLATED TYPE I TGF-BETA RECEPTOR CRYSTALLIZED WITHOUT FKBP12
1iat_1	C2	2	1.62	CRYSTAL STRUCTURE OF HUMAN PHOSPHOGLUCOSE ISOMERASE/NEUROLEUKIN/AUTOCRINE MOTILITY FACTOR/MATURATION FACTOR
1iay_1	C2	2	2.7	CRYSTAL STRUCTURE OF ACC SYNTHASE COMPLEXED WITH COFACTOR PLP AND INHIBITOR AVG
1iaz_1	C2	2	1.9	EQUINATOXIN II
1ibj_1	D2	4	2.3	Crystal structure of cystathionine beta-lyase from Arabidopsis thaliana
1iby_2	C3	3	1.65	RED COPPER PROTEIN NITROSOCYANIN FROM NITROSOMONAS EUROPAEA
1ibz_3	D3	24	2.3	RED COPPER PROTEIN NITROSOCYANIN FROM NITROSOMONAS EUROPAEA
1ic2_1	C2	2	2	DECIPHERING THE DESIGN OF THE TROPOMYOSIN MOLECULE
1ici_2	C2	2	2.1	CRYSTAL STRUCTURE OF A SIR2 HOMOLOG-NAD COMPLEX
1icj_1	NS	3	1.9	PDF PROTEIN IS CRYSTALLIZED AS NI2+ CONTAINING FORM, COCRYSTALLIZED WITH INHIBITOR POLYETHYLENE GLYCOL (PEG)
1id1_1	C2	2	2.4	CRYSTAL STRUCTURE OF THE RCK DOMAIN FROM E.COLI POTASSIUM CHANNEL
1idp_1	C3	3	1.45	Crystal structure of scytalone dehydratase F162A mutant in the unligated state
1idq_2	C3	3	2.03	CRYSTAL STRUCTURE OF NATIVE VANADIUM-CONTAINING CHLOROPEROXIDASE FROM CURVULARIA INAEQUALIS
1ids_1	D2	4	2	X-RAY STRUCTURE ANALYSIS OF THE IRON-DEPENDENT SUPEROXIDE DISMUTASE FROM MYCOBACTERIUM TUBERCULOSIS AT 2.0 ANGSTROMS RESOLUTIONS REVEALS NOVEL DIMER-DIMER INTERACTIONS
1ifv_1	C2	2	2.25	CRYSTAL STRUCTURE OF PATHOGENESIS-RELATED PROTEIN LLPR10.1B FROM YELLOW LUPINE
1ig0_1	C2	2	1.8	Crystal Structure of yeast Thiamin Pyrophosphokinase
1ig3_3	C2	4	1.9	Mouse Thiamin Pyrophosphokinase Complexed with Thiamin
1igq_1	C2	2	1.7	C-terminal Domain of Transcriptional Repressor Protein KorB
1igw_1	D2	4	2.1	Crystal Structure of the Isocitrate Lyase from the A219C mutant of Escherichia coli
1ihb_1	NS	2	1.95	CRYSTAL STRUCTURE OF P18-INK4C(INK6)
1ihk_1	C2	2	2.2	CRYSTAL STRUCTURE OF FIBROBLAST GROWTH FACTOR 9 (FGF9)
1ihp_2	D3	6	2.5	STRUCTURE OF PHOSPHOMONOESTERASE
1ihu_2	D2	4	2.15	CRYSTAL STRUCTURE OF THE ESCHERICHIA COLI ARSENITE-TRANSLOCATING ATPASE IN COMPLEX WITH MG-ADP-ALF3
1ii0_4	C2	2	2.4	CRYSTAL STRUCTURE OF THE ESCHERICHIA COLI ARSENITE-TRANSLOCATING ATPASE
1ii2_1	C2	2	2	Crystal Structure of Phosphoenolpyruvate Carboxykinase (PEPCK) from Trypanosoma cruzi
1ii5_1	C2	2	1.6	CRYSTAL STRUCTURE OF THE GLUR0 LIGAND BINDING CORE COMPLEX WITH L-GLUTAMATE
1ii7_1	C2	2	2.2	Crystal structure of P. furiosus Mre11 with manganese and dAMP
1iip_2	D2	4	2	Bovine Cyclophilin 40, Tetragonal Form
1iip_3	C2	2	2	Bovine Cyclophilin 40, Tetragonal Form
1ijl_1	C2	2	2.6	Crystal structure of acidic phospholipase A2 from deinagkistrodon acutus
1iju_7	C2	2	1.4	HUMAN BETA-DEFENSIN-1
1ijx_7	C2	2	1.9	CRYSTAL STRUCTURE OF THE CYSTEINE-RICH DOMAIN OF SECRETED FRIZZLED-RELATED PROTEIN 3 (SFRP-3
1ijy_1	C2	2	1.35	CRYSTAL STRUCTURE OF THE CYSTEINE-RICH DOMAIN OF MOUSE FRIZZLED 8 (MFZ8)
1ik6_1	D2	4	2	3D structure of the E1beta subunit of pyruvate dehydrogenase from the archeon Pyrobaculum aerophilum
1ilr_1	NS	2	2.1	CRYSTAL STRUCTURE OF THE INTERLEUKIN-1 RECEPTOR ANTAGONIST
1im8_3	C2	2	2.2	Crystal structure of YecO from Haemophilus influenzae (HI0319), a methyltransferase with a bound S-adenosylhomocysteine
1inl_1	D2	4	1.5	Crystal Structure of Spermidine Synthase from Thermotoga Maritima
1inn_1	C2	2	1.8	CRYSTAL STRUCTURE OF D. RADIODURANS LUXS, P21
1io8_3	C2	4	2	Thermophilic cytochrome P450 (CYP119) from sulfolobus solfataricus: High resolution structural origin of its thermostability and functional properties
1iok_1	C7	7	3.2	CRYSTAL STRUCTURE OF CHAPERONIN-60 FROM PARACOCCUS DENITRIFICANS
1iok_2	D7	14	3.2	CRYSTAL STRUCTURE OF CHAPERONIN-60 FROM PARACOCCUS DENITRIFICANS
1iom_1	C2	2	1.5	CRYSTAL STRUCTURE OF CITRATE SYNTHASE FROM THERMUS THERMOPHILUS HB8
1ips_1	C2	2	2.5	ISOPENICILLIN N SYNTHASE FROM ASPERGILLUS NIDULANS (MANGANESE COMPLEX)
1iq6_1	C2	2	1.5	(R)-HYDRATASE FROM A. CAVIAE INVOLVED IN PHA BIOSYNTHESIS
1iq8_1	C2	2	2.2	Crystal Structure of archaeosine tRNA-guanine transglycosylase from Pyrococcus horikoshii
1iqc_2	C2	2	1.8	Crystal structure of Di-Heme Peroxidase from Nitrosomonas europaea
1iqp_1	C2	6	2.8	Crystal Structure of the Clamp Loader Small Subunit from Pyrococcus furiosus
1irb_1	C2	2	1.9	CARBOXYLIC ESTER HYDROLASE
1irj_4	C2	2	2.1	Crystal Structure of the MRP14 complexed with CHAPS
1iro_1	C3	3	1.1	RUBREDOXIN (OXIDIZED, FE(III)) AT 1.1 ANGSTROMS RESOLUTION
1irq_1	C2	2	1.5	Crystal structure of omega transcriptional repressor at 1.5A resolution
1is3_1	C2	2	1.45	LACTOSE AND MES-LIGANDED CONGERIN II
1isi_1	C2	2	2.1	Crystal Structure Analysis of BST-1/CD157 complexed with ethenoNAD
1isy_1	C2	2	2.1	Crystal structure of xylanase from Streptomyces olivaceoviridis E-86 complexed with glucose
1ith_1	D2	4	2.5	STRUCTURE DETERMINATION AND REFINEMENT OF HOMOTETRAMERIC HEMOGLOBIN FROM URECHIS CAUPO AT 2.5 ANGSTROMS RESOLUTION
1itu_1	C2	2	2	HUMAN RENAL DIPEPTIDASE COMPLEXED WITH CILASTATIN
1itv_1	C2	2	1.95	Dimeric form of the haemopexin domain of MMP9
1itz_1	C2	2	2.3	Maize Transketolase in complex with TPP
1iu8_1	C2	2	1.6	The X-ray Crystal Structure of Pyrrolidone-Carboxylate Peptidase from Hyperthermophilic Archaeon Pyrococcus horikoshii
1iu8_2	D2	4	1.6	The X-ray Crystal Structure of Pyrrolidone-Carboxylate Peptidase from Hyperthermophilic Archaeon Pyrococcus horikoshii
1iug_1	C2	2	2.2	The crystal structure of aspartate aminotransferase which belongs to subgroup IV from Thermus thermophilus
1iuj_2	C2	4	1.6	The structure of TT1380 protein from thermus thermophilus
1iv3_1	C3	3	1.52	Structure of 2C-Methyl-D-erythritol-2,4-cyclodiphosphate Synthase (bound form MG atoms)
1ivh_1	D2	4	2.6	STRUCTURE OF HUMAN ISOVALERYL-COA DEHYDROGENASE AT 2.6 ANGSTROMS RESOLUTION: STRUCTURAL BASIS FOR SUBSTRATE SPECIFICITY
1ivl_1	C2	2	2.17	THE DE NOVO DESIGN OF AN ANTIBODY COMBINING SITE: CRYSTALLOGRAPHIC ANALYSIS OF THE VL DOMAIN CONFIRMS THE STRUCTURAL MODEL
1ivn_2	C2	2	1.9	E.coli Thioesterase I/Protease I/Lysophospholiase L1
1iw1_4	C2	2	1.5	Crystal structure of a heme oxygenase (HmuO) from Corynebacterium diphtheriae complexed with heme in the ferrous state
1iwe_1	C2	2	2.1	IMP Complex of the Recombinant Mouse-Muscle Adenylosuccinate Synthetase
1ix1_1	C2	2	1.85	Crystal Structure of P.aeruginosa Peptide deformylase Complexed with Antibiotic Actinonin
1ix2_1	C2	2	1.55	Crystal Structure of Selenomethionine PcoC, a Copper Resistance Protein from Escherichia coli
1ixb_1	C2	2	0.9	CRYSTAL STRUCTURE OF THE E. COLI MANGANESE(II) SUPEROXIDE DISMUTASE MUTANT Y174F AT 0.90 ANGSTROMS RESOLUTION.
1ixc_1	C2	4	2.2	Crystal structure of CbnR, a LysR family transcriptional regulator
1ixl_2	C2	2	1.94	Crystal structure of uncharacterized protein PH1136 from Pyrococcus horikoshii
1ixm_1	C2	2	2.6	CRYSTAL STRUCTURE OF SPOOB FROM BACILLUS SUBTILIS
1iy8_2	D2	4	1.6	Crystal Structure of Levodione Reductase
1iy9_1	D2	4	2.3	Crystal structure of spermidine synthase
1iyb_1	C2	2	1.5	Crystal Structure of the Nicotiana glutinosa Ribonuclease NW
1iye_1	D3	6	1.82	CRYSTAL STRUCTURE OF ESCHELICHIA COLI BRANCHED-CHAIN AMINO ACID AMINOTRANSFERASE
1iyk_3	C2	2	2.3	Crystal structure of candida albicans N-myristoyltransferase with myristoyl-COA and peptidic inhibitor
1iyx_1	C2	2	2.8	Crystal structure of enolase from Enterococcus hirae
1iyz_1	C2	2	2.8	Crystal Structures of the Quinone Oxidoreductase from Thermus thermophilus HB8 and Its Complex with NADPH
1izc_1	D3	6	1.7	Crystal Structure Analysis of Macrophomate synthase
1izm_1	C2	2	1.95	Structure of ygfB from Haemophilus influenzae (HI0817), a Conserved Hypothetical Protein
1j0a_2	C2	2	2.5	Crystal Structure Analysis of the ACC deaminase homologue
1j0a_3	D3	6	2.5	Crystal Structure Analysis of the ACC deaminase homologue
1j0h_1	C2	2	1.9	Crystal structure of Bacillus stearothermophilus neopullulanase
1j1b_1	C2	2	1.8	Binary complex structure of human tau protein kinase I with AMPPNP
1j1i_1	C2	2	1.86	Crystal structure of a His-tagged Serine Hydrolase Involved in the Carbazole Degradation (CarC enzyme)
1j1j_1	C4	4	2.2	Crystal Structure of human Translin
1j1j_2	C2	2	2.2	Crystal Structure of human Translin
1j1j_5	D4	8	2.2	Crystal Structure of human Translin
1j25_1	C2	2	1.78	Crystal structure of archaeal XPF/Mus81 homolog, Hef from Pyrococcus furiosus, nuclease domain, Mn cocrystal
1j27_2	C2	2	1.7	Crystal structure of a hypothetical protein, TT1725, from Thermus thermophilus HB8 at 1.7A resolution
1j2p_1	C7	7	2.6	alpha-ring from the proteasome from archaeoglobus fulgidus
1j2r_1	D2	4	1.3	Crystal structure of Escherichia coli gene product Yecd at 1.3 A resolution
1j2r_2	C2	2	1.3	Crystal structure of Escherichia coli gene product Yecd at 1.3 A resolution
1j2z_1	C3	3	2.1	Crystal structure of UDP-N-acetylglucosamine acyltransferase
1j2z_2	D3	6	2.1	Crystal structure of UDP-N-acetylglucosamine acyltransferase
1j30_1	C2	2	1.7	The crystal structure of sulerythrin, a rubrerythrin-like protein from a strictly aerobic and thermoacidiphilic archaeon
1j30_2	D3	6	1.7	The crystal structure of sulerythrin, a rubrerythrin-like protein from a strictly aerobic and thermoacidiphilic archaeon
1j31_2	C2	2	1.6	Crystal Structure of Hypothetical Protein PH0642 from Pyrococcus horikoshii
1j32_1	C2	2	2.1	Aspartate Aminotransferase from Phormidium lapideum
1j3b_1	C2	2	2	Crystal structure of ATP-dependent phosphoenolpyruvate carboxykinase from Thermus thermophilus HB8
1j3l_2	C3	3	2.3	Structure of the RNA-processing inhibitor RraA from Thermus thermophilis
1j3m_1	C2	2	2	Crystal structure of the conserved hypothetical protein TT1751 from Thermus thermophilus HB8
1j3n_1	C2	2	2	Crystal Structure of 3-oxoacyl-(acyl-carrier protein) Synthase II from Thermus thermophilus HB8
1j3q_1	C2	2	1.85	Crystal structure of Thermococcus litoralis phosphogrucose isomerase soaked with FeSO4
1j3w_1	D2	4	1.5	Structure of Gliding protein-mglB from Thermus Thermophilus HB8
1j3w_2	C2	8	1.5	Structure of Gliding protein-mglB from Thermus Thermophilus HB8
1j4a_2	C2	2	1.9	INSIGHTS INTO DOMAIN CLOSURE, SUBSTRATE SPECIFICITY AND CATALYSIS OF D-LACTATE DEHYDROGENASE FROM LACTOBACILLUS BULGARICUS
1j4n_1	C4	4	2.2	Crystal Structure of the AQP1 water channel
1j4n_2	D4	8	2.2	Crystal Structure of the AQP1 water channel
1j55_1	C2	2	2	The Crystal Structure of Ca+-bound Human S100P Determined at 2.0A Resolution by X-ray
1j58_1	D3	6	1.75	Crystal Structure of Oxalate Decarboxylase
1j5p_1	C2	2	1.9	Crystal structure of aspartate dehydrogenase (TM1643) from Thermotoga maritima at 1.9 A resolution
1j5s_1	C3	3	2.85	Crystal structure of uronate isomerase (TM0064) from Thermotoga maritima at 2.85 A resolution
1j5t_2	D2	4	3	Crystal structure of indole-3-glycerol phosphate synthase (TM0140) from Thermotoga maritima at 3.0 A resolution
1j5w_1	C2	2	1.95	Crystal structure of Glycyl-tRNA synthetase alpha chain (TM0216) from Thermotoga maritima at 1.95 A resolution
1j5x_2	C2	2	1.8	Crystal structure of Glucosamine-6-phosphate deaminase (TM0813) from Thermotoga maritima at 1.8 A resolution
1j5y_2	D2	4	2.3	Crystal structure of transcriptional regulator (TM1602) from Thermotoga maritima at 2.3 A resolution
1j6w_1	C2	2	2.1	CRYSTAL STRUCTURE OF HAEMOPHILUS INFLUENZAE LUXS
1j6x_1	C2	2	2.38	CRYSTAL STRUCTURE OF HELICOBACTER PYLORI LUXS
1j72_2	C2	2	2.5	Crystal Structure of Mutant Macrophage Capping Protein (Cap G) with Actin-severing Activity in the Ca2+-Free Form
1j7g_1	C2	2	1.64	Structure of YihZ from Haemophilus influenzae (HI0670), a D-Tyr-tRNA(Tyr) deacylase
1j7j_3	D2	4	2.3	Crystal Structure of the HPRT from Salmonella typhimurium
1j7n_1	C2	2	2.3	Anthrax Toxin Lethal factor
1j8b_1	C2	2	1.75	Structure of YbaB from Haemophilus influenzae (HI0442), a protein of unknown function
1j8f_4	C2	2	1.7	HUMAN SIRT2 HISTONE DEACETYLASE
1j8u_1	C2	2	1.5	Catalytic Domain of Human Phenylalanine Hydroxylase Fe(II) in Complex with Tetrahydrobiopterin
1j93_1	C2	2	2.3	Crystal Structure and Substrate Binding Modeling of the Uroporphyrinogen-III Decarboxylase from Nicotiana tabacum: Implications for the Catalytic Mechanism
1j98_1	C2	2	1.2	The 1.2 Angstrom Structure of Bacillus subtilis LuxS
1j9a_1	C2	2	2.5	OLIGORIBONUCLEASE
1j9j_2	D2	4	1.9	CRYSTAL STRUCTURE ANALYSIS OF SURE PROTEIN FROM T.MARITIMA
1j9j_3	C2	2	1.9	CRYSTAL STRUCTURE ANALYSIS OF SURE PROTEIN FROM T.MARITIMA
1ja3_1	C2	2	3	Crystal Structure of the Murine NK Cell Inhibitory Receptor Ly-49I
1ja9_1	D2	4	1.5	Crystal structure of 1,3,6,8-tetrahydroxynaphthalene reductase in complex with NADPH and pyroquilon
1jad_1	C2	2	2.4	C-terminal Domain of Turkey PLC-beta
1jay_1	C2	2	1.65	Structure of Coenzyme F420H2:NADP+ Oxidoreductase (FNO) with its substrates bound
1jbg_1	C2	2	2.75	Crystal Structure of MtaN, the Bacillus subtilis Multidrug Transporter Activator, N-terminus
1jbq_3	C2	2	2.6	STRUCTURE OF HUMAN CYSTATHIONINE BETA-SYNTHASE: A UNIQUE PYRIDOXAL 5'-PHOSPHATE DEPENDENT HEMEPROTEIN
1jc4_1	C2	2	2	Crystal Structure of Se-Met Methylmalonyl-CoA Epimerase
1jcd_1	C3	3	1.3	Crystal Structure of a Novel Alanine-Zipper Trimer at 1.3 A Resolution, I6A,L9A,V13A,L16A,V20A,L23A,V27A,M30A,V34A,L48A,M51A mutations
1jcm_2	C3	3	2.1	TRPC STABILITY MUTANT CONTAINING AN ENGINEERED DISULPHIDE BRIDGE AND IN COMPLEX WITH A CDRP-RELATED SUBSTRATE
1jcn_2	C4	4	2.5	BINARY COMPLEX OF HUMAN TYPE-I INOSINE MONOPHOSPHATE DEHYDROGENASE WITH 6-CL-IMP
1jcn_3	D4	8	2.5	BINARY COMPLEX OF HUMAN TYPE-I INOSINE MONOPHOSPHATE DEHYDROGENASE WITH 6-CL-IMP
1jd1_2	C3	3	1.7	Crystal Structure of YEO7_yeast
1jdn_1	C2	2	2.9	Crystal Structure of Hormone Receptor
1jdw_1	C2	2	1.9	CRYSTAL STRUCTURE AND MECHANISM OF L-ARGININE: GLYCINE AMIDINOTRANSFERASE: A MITOCHONDRIAL ENZYME INVOLVED IN CREATINE BIOSYNTHESIS
1je0_1	D3	6	1.6	CRYSTAL STRUCTURE OF 5'-DEOXY-5'-METHYLTHIOADENOSINE PHOSPHORYLASE COMPLEXED WITH PHOSPHATE AND TRIS MOLECULE
1je6_2	C4	4	2.5	Structure of the MHC Class I Homolog MICB
1jeo_2	D2	4	2	Crystal Structure of the Hypothetical Protein MJ1247 from Methanococcus jannaschii at 2.0 A Resolution Infers a Molecular Function of 3-Hexulose-6-Phosphate isomerase.
1jer_1	C2	2	1.6	CUCUMBER STELLACYANIN, CU2+, PH 7.0
1jf9_1	C2	2	2	Crystal Structure of selenocysteine lyase
1jfz_2	C2	2	2.1	Crystal Structure of MN(II)-Complex of RNAse III Endonuclease Domain from Aquifex Aeolicus at 2.10 Angstrom Resolution
1jg5_1	C5	5	2.6	CRYSTAL STRUCTURE OF RAT GTP CYCLOHYDROLASE I FEEDBACK REGULATORY PROTEIN, GFRP
1jgc_1	Octa	24	2.6	The 2.6 A Structure Resolution of Rhodobacter capsulatus Bacterioferritin with Metal-free Dinuclear Site and Heme Iron in a Crystallographic Special Position
1jgs_1	C2	2	2.3	Multiple Antibiotic Resistance Repressor, MarR
1jgt_1	C2	2	1.95	CRYSTAL STRUCTURE OF BETA-LACTAM SYNTHETASE
1jh5_1	NS	10	3	Crystal Structure of sTALL-1 of TNF family ligand
1jh5_2	Icos	60	3	Crystal Structure of sTALL-1 of TNF family ligand
1jh6_3	D3	6	1.8	Semi-reduced Cyclic Nucleotide Phosphodiesterase from Arabidopsis thaliana
1jh7_3	C2	2	2.4	Semi-reduced Inhibitor-bound Cyclic Nucleotide Phosphodiesterase from Arabidopsis thaliana
1jhc_1	C2	2	2	LEXA S119A C-TERMINAL TRYPTIC FRAGMENT
1jhd_1	C2	2	1.7	Crystal Structure of Bacterial ATP Sulfurylase from the Riftia pachyptila Symbiont
1jhg_1	C2	2	1.3	TRP REPRESSOR MUTANT V58I
1ji5_1	Tetr	12	2.5	Dlp-1 from bacillus anthracis
1ji7_1	NS	3	1.45	Crystal Structure of TEL SAM Polymer
1jia_1	NS	2	2.13	STRUCTURE OF A BASIC PHOSPHOLIPASE A2 FROM AGKISTRODON HALYS PALLAS AT 2.13A RESOLUTION
1jig_1	Tetr	12	1.46	Dlp-2 from Bacillus anthracis
1jil_1	C2	2	2.2	Crystal structure of S. aureus TyrRS in complex with SB284485
1jjh_3	C2	2	2.5	E2 DNA-binding Domain from Bovine Papillomavirus Type 1
1jji_5	D4	8	2.2	The Crystal Structure of a Hyper-thermophilic Carboxylesterase from the Archaeon Archaeoglobus fulgidus
1jjt_3	C2	2	1.8	IMP-1 METALLO BETA-LACTAMASE FROM PSEUDOMONAS AERUGINOSA IN COMPLEX WITH A BIARYL SUCCINIC ACID INHIBITOR (1)
1jjw_1	D6	12	1.9	Structure of Haemophilus influenzae HslV Protein at 1.9 A Resolution
1jk3_2	C2	2	1.09	Crystal structure of human MMP-12 (Macrophage Elastase) at true atomic resolution
1jk6_1	C2	2	2.4	UNCOMPLEXED DES 1-6 BOVINE NEUROPHYSIN
1jke_2	C2	2	1.55	D-Tyr tRNATyr deacylase from Escherichia coli
1jke_5	NS	4	1.55	D-Tyr tRNATyr deacylase from Escherichia coli
1jkm_1	C2	4	1.85	BREFELDIN A ESTERASE, A BACTERIAL HOMOLOGUE OF HUMAN HORMONE SENSITIVE LIPASE
1jkw_1	C2	2	2.6	STRUCTURE OF CYCLIN MCS2
1jkx_1	C2	2	1.6	Unexpected formation of an epoxide-derived multisubstrate adduct inhibitor on the active site of GAR transformylase
1jl0_1	C2	2	1.5	Structure of a Human S-Adenosylmethionine Decarboxylase Self-processing Ester Intermediate and Mechanism of Putrescine Stimulation of Processing as Revealed by the H243A Mutant
1jl2_1	NS	4	1.76	Crystal structure of TCEO RNase H-a chimera combining the folding core from T. thermophilus RNase H and the remaining region of E. coli RNase H
1jl5_1	D2	4	2.1	Novel Molecular Architecture of YopM-a Leucine-rich Effector Protein from Yersinia pestis
1jl9_1	C2	2	3	Crystal Structure of Human Epidermal Growth Factor
1jlj_1	C3	3	1.6	1.6 Angstrom crystal structure of the human neuroreceptor anchoring and molybdenum cofactor biosynthesis protein gephyrin
1jlv_1	C2	2	1.75	Anopheles dirus species B glutathione S-transferases 1-3
1jlx_1	C2	2	2.2	AGGLUTININ IN COMPLEX WITH T-DISACCHARIDE
1jmj_1	C2	2	2.35	Crystal Structure of Native Heparin Cofactor II
1jmk_1	C2	2	1.71	Structural Basis for the Cyclization of the Lipopeptide Antibiotic Surfactin by the Thioesterase Domain SrfTE
1jmv_3	C2	4	1.85	Structure of Haemophylus influenzae Universal Stress Protein At 1.85A Resolution
1jnp_1	C2	2	2.5	Crystal Structure of Murine Tcl1 at 2.5 Resolution
1joc_1	C2	2	2.2	EEA1 homodimer of C-terminal FYVE domain bound to inositol 1,3-diphosphate
1jod_3	D2	4	3.2	Crystal Structure of Murine Olfactory Marker Protein in Spacegroup P43212
1jod_6	NS	2	3.2	Crystal Structure of Murine Olfactory Marker Protein in Spacegroup P43212
1jof_2	D2	4	2.5	Neurospora crassa 3-carboxy-cis,cis-mucoante lactonizing enzyme
1jog_1	C2	2	2.4	Structure of HI0074 from Heamophilus Influenzae reveals the fold of a substrate binding domain of a nucleotidyltransferase
1jpc_2	D2	4	2	MANNOSE-SPECIFIC AGGLUTININ (LECTIN) FROM SNOWDROP (GALANTHUS NIVALIS) BULBS IN COMPLEX WITH MANNOSE-ALPHA1,6-(MANNOSE-ALPHA1,3)-MANNOSE-ALPHA1,6-(MANNOSE-ALPHA1,3)-MANNOSE
1jpm_1	C2	4	2.25	L-Ala-D/L-Glu Epimerase
1jpu_2	C2	2	1.8	Crystal Structure of Bacillus Stearothermophilus Glycerol Dehydrogenase
1jpy_2	C2	2	2.85	Crystal structure of IL-17F
1jq0_1	C3	3	1.7	Mutation that destabilize the gp41 core: determinants for stabilizing the SIV/CPmac envelope glycoprotein complex. Mutant structure.
1jq5_1	D4	8	1.7	Bacillus Stearothermophilus Glycerol dehydrogenase complex with NAD+
1jqb_1	D2	4	1.97	Alcohol Dehydrogenase from Clostridium Beijerinckii: Crystal Structure of Mutant with Enhanced Thermal Stability
1jqk_1	C2	2	2.8	Crystal structure of carbon monoxide dehydrogenase from Rhodospirillum rubrum
1jqn_1	NS	4	2.35	Crystal structure of E.coli phosphoenolpyruvate carboxylase in complex with Mn2+ and DCDP
1jqo_1	D2	4	3	Crystal structure of C4-form phosphoenolpyruvate carboxylase from maize
1jqo_2	C2	2	3	Crystal structure of C4-form phosphoenolpyruvate carboxylase from maize
1jqp_1	D2	4	2.4	dipeptidyl peptidase I (cathepsin C), a tetrameric cysteine protease of the papain family
1jqp_3	C2	2	2.4	dipeptidyl peptidase I (cathepsin C), a tetrameric cysteine protease of the papain family
1jr1_1	C4	4	2.6	Crystal structure of Inosine Monophosphate Dehydrogenase in complex with Mycophenolic Acid
1jr7_1	C4	4	2	CRYSTAL STRUCTURE OF GAB REVEALS OXIDOREDUCTASE FOLD
1jr7_2	D4	8	2	CRYSTAL STRUCTURE OF GAB REVEALS OXIDOREDUCTASE FOLD
1jr8_1	C2	2	1.5	Crystal Structure of Erv2p
1jr9_1	C2	2	2.8	Crystal Structure of manganese superoxide dismutases from Bacillus halodenitrificans
1jrk_3	D2	4	2.4	Crystal Structure of a Nudix Protein from Pyrobaculum aerophilum Reveals a Dimer with Intertwined Beta Sheets
1js0_1	C3	3	2.2	Crystal Structure of 3D Domain-swapped RNase A Minor Trimer
1js1_1	C3	3	2	Crystal Structure of a new transcarbamylase from the anaerobic bacterium Bacteroides fragilis at 2.0 A resolution
1js2_1	NS	4	1.9	Crystal structure of C77S HiPIP: a serine ligated [4Fe-4S] cluster
1js3_1	C2	2	2.25	Crystal structure of dopa decarboxylase in complex with the inhibitor carbidopa
1jsg_1	C2	2	2.5	CRYSTAL STRUCTURE OF P14TCL1, AN ONCOGENE PRODUCT INVOLVED IN T-CELL PROLYMPHOCYTIC LEUKEMIA, REVEALS A NOVEL B-BARREL TOPOLOGY
1jsw_1	D2	4	2.7	NATIVE L-ASPARTATE AMMONIA LYASE
1jt6_15	NS	4	2.54	Crystal structure of the multidrug binding protein QacR bound to dequalinium
1jt6_4	D2	16	2.54	Crystal structure of the multidrug binding protein QacR bound to dequalinium
1jt9_2	C3	3	2.06	Structure of the mutant F174A T form of the Glucosamine-6-Phosphate deaminase from E.coli
1jtv_1	C2	2	1.54	Crystal structure of 17beta-Hydroxysteroid Dehydrogenase Type 1 complexed with Testosterone
1jub_1	C2	2	1.4	The K136E mutant of lactococcus lactis dihydroorotate dehydrogenase A
1juv_1	C2	2	1.7	Crystal structure analysis of Dihydrofolate reductase from Bacteriophage T4
1jv1_1	C2	2	1.9	CRYSTAL STRUCTURE OF HUMAN AGX1 COMPLEXED WITH UDPGLCNAC
1jvb_1	D2	4	1.85	ALCOHOL DEHYDROGENASE FROM THE ARCHAEON SULFOLOBUS SOLFATARICUS
1jvk_1	C2	2	1.94	THREE-DIMENSIONAL STRUCTURE OF AN IMMUNOGLOBULIN LIGHT CHAIN DIMER ACTING AS A LETHAL AMYLOID PRECURSOR
1jw8_2	C3	3	1.3	1.3 ANGSTROM RESOLUTION CRYSTAL STRUCTURE OF P6 FORM OF MYOGLOBIN
1jw8_3	C6	6	1.3	1.3 ANGSTROM RESOLUTION CRYSTAL STRUCTURE OF P6 FORM OF MYOGLOBIN
1jx7_1	D3	6	2.8	Crystal structure of ychN protein from E.coli
1jxh_1	C2	2	2.3	4-Amino-5-hydroxymethyl-2-methylpyrimidine Phosphate Kinase from Salmonella typhimurium
1jxn_1	C2	2	2.3	Crystal Structure of the Lectin I from Ulex europaeus in complex with the methyl glycoside of alpha-L-fucose
1jya_1	C2	2	1.74	Crystal Structure of SycE
1jye_1	C2	2	1.7	Structure of a Dimeric Lac Repressor with C-terminal Deletion and K84L Substitution
1jyl_1	NS	4	2.4	Catalytic Mechanism of CTP:phosphocholine Cytidylyltransferase from Streptococcus pneumoniae (LicC)
1jym_1	C2	10	2.8	Crystals of Peptide Deformylase from Plasmodium falciparum with Ten Subunits per Asymmetric Unit Reveal Critical Characteristics of the Active Site for Drug Design
1jz7_1	D2	4	1.5	E. COLI (lacZ) BETA-GALACTOSIDASE IN COMPLEX WITH GALACTOSE
1jzo_1	C2	2	1.92	DsbC C101S
1jzt_3	C2	2	1.94	Crystal structure of yeast ynu0, YNL200c
1k04_1	C2	2	1.95	Crystal Structure of the Focal Adhesion Targeting Domain of Focal Adhesion Kinase
1k05_6	D2	4	2.9	Crystal structure of the Focal Adhesion Targeting Domain of Focal Adhesion Kinase
1k0d_2	C2	2	2.2	Ure2p in Complex with Glutathione
1k0g_3	C2	2	2.05	THE CRYSTAL STRUCTURE OF AMINODEOXYCHORISMATE SYNTHASE FROM PHOSPHATE GROWN CRYSTALS
1k0w_6	C4	4	2.1	CRYSTAL STRUCTURE OF L-RIBULOSE-5-PHOSPHATE 4-EPIMERASE
1k0z_1	C2	2	2.05	Crystal Structure of the PvuII endonuclease with Pr3+ and SO4 ions bound in the active site at 2.05A.
1k1d_2	D2	4	3.01	Crystal structure of D-hydantoinase
1k1e_3	C4	4	1.67	Structure Of the cobalt-bound form of the deoxy-D-mannose-octulosonate 8-phosphate phosphatase (YrbI) From Haemophilus Influenzae (HI1679)
1k1e_5	D4	8	1.67	Structure Of the cobalt-bound form of the deoxy-D-mannose-octulosonate 8-phosphate phosphatase (YrbI) From Haemophilus Influenzae (HI1679)
1k1f_1	D2	4	2.2	Structure of the Bcr-Abl Oncoprotein Oligomerization domain
1k1y_3	C2	2	2.4	Crystal structure of thermococcus litoralis 4-alpha-glucanotransferase complexed with acarbose
1k20_1	C2	2	1.5	Inorganic Pyrophosphatase (family II) from Streptococcus gordonii at 1.5 A resolution
1k24_2	C2	2	2.03	Crystal Structure of the OpcA Outer Membrane Adhesin/Invasin from Neisseria meningitidis
1k2e_1	C2	2	1.8	crystal structure of a nudix protein from Pyrobaculum aerophilum
1k2i_2	C2	2	1.8	Crystal Structure of Gamma-Chymotrypsin in Complex with 7-Hydroxycoumarin
1k2p_1	C2	2	2.1	Crystal structure of Bruton's tyrosine kinase domain
1k2w_1	C2	2	2.4	Crystal structure of sorbitol dehydrogenase from R. sphaeroides
1k2w_2	D2	4	2.4	Crystal structure of sorbitol dehydrogenase from R. sphaeroides
1k32_1	D3	6	2	Crystal structure of the tricorn protease
1k38_1	C2	2	1.5	CRYSTAL STRUCTURE OF THE CLASS D BETA-LACTAMASE OXA-2
1k3e_2	C2	2	2.8	Type III secretion chaperone CesT
1k3r_1	C2	2	2.3	Crystal Structure of the Methyltransferase with a Knot from Methanobacterium thermoautotrophicum
1k3s_1	C2	2	1.9	Type III Secretion Chaperone SigE
1k3y_1	C2	2	1.3	Crystal Structure Analysis of human Glutathione S-transferase with S-hexyl glutatione and glycerol at 1.3 Angstrom
1k46_2	C2	2	2.2	Crystal Structure of the Type III Secretory Domain of Yersinia YopH Reveals a Domain-Swapped Dimer
1k4i_1	C2	2	0.98	Crystal Structure of 3,4-dihydroxy-2-butanone 4-phosphate synthase in complex with two Magnesium ions
1k4m_1	C3	3	1.9	Crystal structure of E.coli nicotinic acid mononucleotide adenylyltransferase complexed to deamido-NAD
1k4z_1	C2	2	2.3	C-terminal Domain of Cyclase Associated Protein
1k5j_1	C5	5	2.3	The Crystal Structure of Nucleoplasmin-Core
1k62_1	D2	4	2.65	Crystal Structure of the Human Argininosuccinate Lyase Q286R Mutant
1k66_1	C2	2	1.75	Crystal Structure of the Cyanobacterial Phytochrome Response Regulator, RcpB
1k68_1	NS	2	1.9	Crystal Structure of the Phosphorylated Cyanobacterial Phytochrome Response Regulator RcpA
1k6d_1	C2	2	1.9	CRYSTAL STRUCTURE OF ACETATE COA-TRANSFERASE ALPHA SUBUNIT
1k6m_1	C2	2	2.4	Crystal Structure of Human Liver 6-Phosphofructo-2-Kinase/Fructose-2,6-Bisphosphatase
1k6y_2	C2	4	2.4	Crystal Structure of a Two-Domain Fragment of HIV-1 Integrase
1k7h_2	C2	2	1.92	CRYSTAL STRUCTURE OF SHRIMP ALKALINE PHOSPHATASE
1k7w_1	D2	4	1.96	Crystal Structure of S283A Duck Delta 2 Crystallin Mutant
1k86_1	C2	2	2.6	Crystal structure of caspase-7
1k8f_2	C2	2	2.8	CRYSTAL STRUCTURE OF THE HUMAN C-TERMINAL CAP1-ADENYLYL CYCLASE ASSOCIATED PROTEIN
1k8t_2	C2	2	2.6	Crystal structure of the adenylyl cyclase domain of anthrax edema factor (EF)
1k8u_1	C2	2	1.15	CRYSTAL STRUCTURE OF CALCIUM-FREE (OR APO) HUMAN S100A6
1k92_1	D2	4	1.6	Crystal Structure of Uncomplexed E. coli Argininosuccinate Synthetase
1k94_1	C2	2	1.7	Crystal structure of des(1-52)grancalcin with bound calcium
1k9a_7	C2	2	2.5	Crystal structure analysis of full-length carboxyl-terminal Src kinase at 2.5 A resolution
1k9j_1	C2	2	1.9	Complex of DC-SIGNR and GlcNAc2Man3
1k9t_1	C2	2	1.8	Chitinase a complexed with tetra-N-acetylchitotriose
1k9u_1	C2	2	1.75	Crystal Structure of the Calcium-Binding Pollen Allergen Phl p 7 (Polcalcin) at 1.75 Angstroem
1ka2_1	C2	2	2.2	Structure of Pyrococcus furiosus Carboxypeptidase Apo-Mg
1ka8_3	C2	2	2.95	Crystal Structure of the Phage P4 Origin-Binding Domain
1kae_1	C2	2	1.7	L-HISTIDINOL DEHYDROGENASE (HISD) STRUCTURE COMPLEXED WITH L-HISTIDINOL (SUBSTRATE), ZINC AND NAD (COFACTOR)
1kam_1	D2	4	2.1	Structure of Bacillus subtilis Nicotinic Acid Mononucleotide Adenylyl Transferase
1kaq_3	C2	2	3.2	Structure of Bacillus subtilis Nicotinic Acid Mononucleotide Adenylyl Transferase
1kaw_1	C2	4	2.9	STRUCTURE OF SINGLE STRANDED DNA BINDING PROTEIN (SSB)
1kba_1	D6	12	2.3	CRYSTAL STRUCTURE OF KAPPA-BUNGAROTOXIN AT 2.3-ANGSTROM RESOLUTION
1kbi_1	C2	4	2.3	Crystallographic Study of the Recombinant Flavin-binding Domain of Baker's Yeast Flavocytochrome b2: Comparison with the Intact Wild-type Enzyme
1kbj_1	C4	4	2.5	Crystallographic Study of the Recombinant Flavin-binding Domain of Baker's Yeast Flavocytochrome b2: comparison with the Intact Wild-type Enzyme
1kbv_2	C3	3	1.95	NITRITE-SOAKED CRYSTAL STRUCTURE OF THE SOLUBLE DOMAIN OF ANIA FROM NEISSERIA GONORRHOEAE
1kc7_2	C2	2	2.2	Pyruvate Phosphate Dikinase with Bound Mg-phosphonopyruvate
1kca_2	D2	16	2.91	Crystal Structure of the lambda Repressor C-terminal Domain Octamer
1kcf_1	C2	2	2.3	Crystal Structure of the Yeast Mitochondrial Holliday Junction Resolvase, Ydc2
1kcm_1	C2	2	2	Crystal Structure of Mouse PITP Alpha Void of Bound Phospholipid at 2.0 Angstroms Resolution
1kcq_2	C2	2	1.65	Human Gelsolin Domain 2 with a Cd2+ bound
1kcx_1	C2	2	2.12	X-ray structure of NYSGRC target T-45
1kd0_1	C2	2	1.9	Crystal Structure of beta-methylaspartase from Clostridium tetanomorphum. Apo-structure.
1kdg_1	C2	2	1.5	Crystal structure of the flavin domain of cellobiose dehydrogenase
1kdg_2	C3	6	1.5	Crystal structure of the flavin domain of cellobiose dehydrogenase
1kea_2	C2	2	2	STRUCTURE OF A THERMOSTABLE THYMINE-DNA GLYCOSYLASE
1kew_1	C2	2	1.8	The crystal structure of dTDP-D-glucose 4,6-dehydratase (RmlB) from Salmonella enterica serovar Typhimurium with thymidine diphosphate bound
1kez_1	C2	2	2.8	Crystal Structure of the Macrocycle-forming Thioesterase Domain of Erythromycin Polyketide Synthase (DEBS TE)
1kfi_1	C2	2	2.4	Crystal Structure of the Exocytosis-Sensitive Phosphoprotein, pp63/Parafusin (phosphoglucomutase) from Paramecium
1kfn_1	C3	3	1.65	Core side-chain packing and backbone conformation in Lpp-56 coiled-coil mutants
1kgi_1	D2	4	1.8	Rat transthyretin (also called prealbumin) complex with 3,3',5,5'-tetraiodothyroacetic acid (t4ac)
1khd_1	C2	2	1.86	Crystal Structure Analysis of the anthranilate phosphoribosyltransferase from Erwinia carotovora at 1.9 resolution (current name, Pectobacterium carotovorum)
1kht_1	C3	3	2.5	Adenylate kinase from Methanococcus voltae
1kht_2	D3	6	2.5	Adenylate kinase from Methanococcus voltae
1khu_1	C3	3	2.5	Smad1 crystal structure reveals the details of BMP signaling pathway
1khx_1	C3	3	1.8	Crystal structure of a phosphorylated Smad2
1ki9_1	C3	3	2.76	Adenylate kinase from Methanococcus thermolithotrophicus
1ki9_2	D3	6	2.76	Adenylate kinase from Methanococcus thermolithotrophicus
1kib_1	Octa	24	3.5	cytochrome c6 from Arthrospira maxima: an assembly of 24 subunits in the form of an oblate shell
1kif_6	D2	4	2.6	D-AMINO ACID OXIDASE FROM PIG KIDNEY
1kij_1	C2	2	2.3	Crystal structure of the 43K ATPase domain of Thermus thermophilus gyrase B in complex with novobiocin
1kjn_1	C2	2	2.2	Structure of MT0777
1kjq_1	C2	2	1.05	Crystal structure of glycinamide ribonucleotide transformylase in complex with Mg-ADP
1kkc_1	D2	4	2	Crystal structure of Aspergillus fumigatus MnSOD
1kko_1	C2	2	1.33	CRYSTAL STRUCTURE OF CITROBACTER AMALONATICUS METHYLASPARTATE AMMONIA LYASE
1kl9_2	C2	2	1.9	Crystal structure of the N-terminal segment of Human eukaryotic initiation factor 2alpha
1kll_1	C2	2	1.5	Molecular basis of mitomycin C resictance in streptomyces: Crystal structures of the MRD protein with and without a drug derivative
1klo_1	D2	4	2.1	CRYSTAL STRUCTURE OF THREE CONSECUTIVE LAMININ-TYPE EPIDERMAL GROWTH FACTOR-LIKE (LE) MODULES OF LAMININ GAMMA1 CHAIN HARBORING THE NIDOGEN BINDING SITE
1kmm_1	C2	2	2.6	HISTIDYL-TRNA SYNTHETASE COMPLEXED WITH HISTIDYL-ADENYLATE
1kmz_1	NS	2	1.5	MOLECULAR BASIS OF MITOMYCIN C RESICTANCE IN STREPTOMYCES: CRYSTAL STRUCTURES OF THE MRD PROTEIN WITH AND WITHOUT A DRUG DERIVATIVE
1knb_1	C3	3	1.7	CRYSTAL STRUCTURE OF THE RECEPTOR-BINDING DOMAIN OF ADENOVIRUS TYPE 5 FIBER PROTEIN AT 1.7 ANGSTROMS RESOLUTION
1knc_2	D3	6	2	Structure of AhpD from Mycobacterium tuberculosis, a novel enzyme with thioredoxin-like activity.
1knq_1	C2	2	2	Crystal structure of gluconate kinase
1knv_1	D2	4	2.17	Bse634I restriction endonuclease
1knw_1	C2	2	2.1	Crystal structure of diaminopimelate decarboxylase
1knx_1	D3	6	2.5	HPr kinase/phosphatase from Mycoplasma pneumoniae
1kny_1	C2	2	2.5	KANAMYCIN NUCLEOTIDYLTRANSFERASE
1ko7_1	C3	3	1.95	X-ray structure of the HPr kinase/phosphatase from Staphylococcus xylosus at 1.95 A resolution
1koa_1	C2	2	3.3	TWITCHIN KINASE FRAGMENT (C.ELEGANS), AUTOREGULATED PROTEIN KINASE AND IMMUNOGLOBULIN DOMAINS
1kob_1	C2	2	2.3	TWITCHIN KINASE FRAGMENT (APLYSIA), AUTOREGULATED PROTEIN KINASE DOMAIN
1kol_1	D2	4	1.65	Crystal structure of formaldehyde dehydrogenase
1kor_1	D2	4	1.95	Crystal Structure of Thermus thermophilus HB8 Argininosuccinate Synthetase in complex with inhibitors
1kp0_1	C2	2	2.7	The Crystal Structure Analysis of Creatine Amidinohydrolase from Actinobacillus
1kpl_2	C2	2	3	Crystal Structure of the ClC Chloride Channel from S. typhimurium
1kpt_1	C2	2	1.75	STRUCTURE AND FUNCTION OF A VIRALLY ENCODED FUNGAL TOXIN FROM USTILAGO MAYDIS: A FUNGAL AND MAMMALIAN CALCIUM CHANNEL INHIBITOR
1kq1_1	C6	6	1.55	1.55 A Crystal structure of the pleiotropic translational regulator, Hfq
1kq3_2	D4	8	1.5	CRYSTAL STRUCTURE OF A GLYCEROL DEHYDROGENASE (TM0423) FROM THERMOTOGA MARITIMA AT 1.5 A RESOLUTION
1kqc_2	C2	2	1.8	Structure of Nitroreductase from E. cloacae Complex with Inhibitor Acetate
1kql_2	D2	4	2.7	Crystal structure of the C-terminal region of striated muscle alpha-tropomyosin at 2.7 angstrom resolution
1kqn_1	D3	6	2.2	Crystal structure of NMN/NaMN adenylyltransferase complexed with NAD
1kqp_1	C2	2	1.03	NH3-DEPENDENT NAD+ SYNTHETASE FROM BACILLUS SUBTILIS AT 1 A RESOLUTION
1kr4_1	C3	3	1.4	Structure Genomics, Protein TM1056, cutA
1krq_2	Octa	24	2.7	CRYSTAL STRUCTURE ANALYSIS OF CAMPYLOBACTER JEJUNI FERRITIN
1krr_1	C3	3	2.5	Galactoside Acetyltransferase in Complex with Acetyl-Coenzyme A
1ksi_1	C2	2	2.2	CRYSTAL STRUCTURE OF A EUKARYOTIC (PEA SEEDLING) COPPER-CONTAINING AMINE OXIDASE AT 2.2A RESOLUTION
1kt0_2	C2	2	2.7	Structure of the Large FKBP-like Protein, FKBP51, Involved in Steroid Receptor Complexes
1ktb_1	C2	2	1.9	The Structure of alpha-N-Acetylgalactosaminidase
1ktj_1	C2	2	2.15	X-ray Structure Of Der P 2, The Major House Dust Mite Allergen
1ktn_1	C2	2	1.4	Structural Genomics, Protein EC1535
1ku2_1	C2	2	2.9	Crystal Structure of Thermus aquaticus RNA Polymerase Sigma Subunit Fragment Containing Regions 1.2 to 3.1
1ku5_1	C2	2	2.3	Crystal Structure of recombinant histone HPhA from hyperthermophilic archaeon Pyrococcus horikoshii OT3
1ku9_1	C2	2	2.8	X-ray Structure of a Methanococcus jannaschii DNA-Binding Protein: Implications for Antibiotic Resistance in Staphylococcus aureus
1kut_1	C2	2	2.2	Structural Genomics, Protein TM1243, (SAICAR synthetase)
1kv0_1	C2	2	1.4	Cis/trans Isomerization of Non-prolyl Peptide Bond Observed in Crystal Structure of an Scorpion Toxin
1kv3_1	C2	2	2.8	HUMAN TISSUE TRANSGLUTAMINASE IN GDP BOUND FORM
1kvk_1	C2	2	2.4	The Structure of Binary complex between a Mammalian Mevalonate Kinase and ATP: Insights into the Reaction Mechanism and Human Inherited Disease
1kvo_2	C2	2	2	HUMAN PHOSPHOLIPASE A2 COMPLEXED WITH A HIGHLY POTENT SUBSTRATE ANOLOGUE
1kw6_1	D4	8	1.45	Crystal structure of 2,3-dihydroxybiphenyl dioxygenase (BphC) in complex with 2,3-dihydroxybiphenyl at 1.45 A resolution
1kwa_3	C2	4	1.93	HUMAN CASK/LIN-2 PDZ DOMAIN
1kwg_1	C3	3	1.6	Crystal structure of Thermus thermophilus A4 beta-galactosidase
1kwp_3	D3	6	2.8	Crystal Structure of MAPKAP2
1kxg_1	C3	3	2	The 2.0 Ang Resolution Structure of BLyS, B Lymphocyte Stimulator.
1kxi_1	C2	2	2.19	STRUCTURE OF CYTOTOXIN HOMOLOG PRECURSOR
1ky9_2	D3	6	2.8	Crystal Structure of DegP (HtrA)
1kyq_1	C2	2	2.2	Met8p: A bifunctional NAD-dependent dehydrogenase and ferrochelatase involved in siroheme synthesis.
1kyz_1	C2	2	2.2	Crystal Structure Analysis of Caffeic acid/5-hydroxyferulic acid 3/5-O-methyltransferase Ferulic Acid Complex
1kz1_1	C5	5	2	Mutant enzyme W27G Lumazine Synthase from S.pombe
1kzq_1	C2	2	1.7	crystal structure of a parasite protein
1l0s_5	C2	4	2.3	Choristoneura fumiferana (spruce budworm) antifreeze protein isoform 337
1l0w_1	C2	2	2.01	Aspartyl-tRNA synthetase-1 from space-grown crystals
1l1d_3	C2	2	1.85	Crystal structure of the C-terminal methionine sulfoxide reductase domain (MsrB) of N. gonorrhoeae pilB
1l1q_1	C2	2	1.85	Crystal Structure of APRTase from Giardia lamblia Complexed with 9-deazaadenine
1l1s_1	C3	3	2.3	Structure of Protein of Unknown Function MTH1491 from Methanobacterium thermoautotrophicum
1l2j_3	C3	3	2.95	Human Estrogen Receptor beta Ligand-binding Domain in Complex with (R,R)-5,11-cis-diethyl-5,6,11,12-tetrahydrochrysene-2,8-diol
1l2u_1	C2	2	2.5	Orotidine 5'-monophosphate decarboxylase from E. coli
1l3a_1	C4	4	2.3	Structure of the plant transcriptional regulator PBF-2
1l3i_2	D2	4	1.95	MT0146, THE PRECORRIN-6Y METHYLTRANSFERASE (CBIT) HOMOLOG FROM M. THERMOAUTOTROPHICUM, ADOHCY BINARY COMPLEX
1l3p_1	C2	2	1.98	CRYSTAL STRUCTURE OF THE FUNCTIONAL DOMAIN OF THE MAJOR GRASS POLLEN ALLERGEN Phl p 5b
1l4i_1	C2	2	2.2	Crystal Structure of the Periplasmic Chaperone SfaE
1l5s_1	NS	4	2.1	Human liver glycogen phosphorylase complexed with uric acid, N-Acetyl-beta-D-glucopyranosylamine, and CP-403,700
1l5w_1	C2	2	1.8	Crystal Structure of the Maltodextrin Phosphorylase Complexed with the Products of the Enzymatic Reaction between Glucose-1-phosphate and Maltotetraose
1l5x_1	C2	2	2	The 2.0-Angstrom resolution crystal structure of a survival protein E (SurE) homolog from Pyrobaculum aerophilum
1l5x_2	D2	4	2	The 2.0-Angstrom resolution crystal structure of a survival protein E (SurE) homolog from Pyrobaculum aerophilum
1l5z_2	D2	4	2	CRYSTAL STRUCTURE OF THE E121K SUBSTITUTION OF THE RECEIVER DOMAIN OF SINORHIZOBIUM MELILOTI DCTD
1l6r_1	C2	2	1.4	Crystal Structure of Thermoplasma acidophilum 0175 (APC0014)
1l6s_1	D4	8	1.7	Crystal Structure of Porphobilinogen Synthase Complexed with the Inhibitor 4,7-Dioxosebacic Acid
1l6w_1	D5	10	1.93	Fructose-6-phosphate aldolase
1l7a_1	D3	6	1.5	structural Genomics, crystal structure of Cephalosporin C deacetylase
1l7c_4	C2	2	2.5	alpha-catenin fragment, residues 385-651
1l7d_1	C2	2	1.81	Crystal Structure of R. rubrum Transhydrogenase Domain I without Bound NAD(H)
1l7l_1	D2	4	1.5	Crystal structure of Pseudomonas aeruginosa lectin 1 determined by single wavelength anomalous scattering phasing method
1l7o_3	C2	2	2.2	CRYSTAL STRUCTURE OF PHOSPHOSERINE PHOSPHATASE IN APO FORM
1l8d_1	C2	2	2.2	Rad50 coiled-coil Zn hook
1l8l_1	C2	2	2.51	Molecular basis for the local confomational rearrangement of human phosphoserine phosphatase
1l8n_1	C2	2	1.5	The 1.5A crystal structure of alpha-D-glucuronidase from Bacillus stearothermophilus T-1, complexed with 4-O-methyl-glucuronic acid and xylotriose
1l8w_5	C2	2	2.3	Crystal Structure of Lyme Disease Variable Surface Antigen VlsE of Borrelia burgdorferi
1l9n_1	NS	2	2.1	Three-dimensional structure of the human transglutaminase 3 enzyme: binding of calcium ions change structure for activation
1lam_1	D3	6	1.6	LEUCINE AMINOPEPTIDASE (UNLIGATED)
1lb3_1	Octa	24	1.21	Structure of recombinant mouse L chain ferritin at 1.2 A resolution
1lbq_1	C2	2	2.4	The crystal structure of Saccharomyces cerevisiae ferrochelatase
1lbv_1	C2	2	1.8	Crystal Structure of apo-form (P21) of dual activity FBPase/IMPase (AF2372) from Archaeoglobus fulgidus
1lc5_1	C2	2	1.46	Crystal Structure of L-Threonine-O-3-phosphate Decarboxylase from S. enterica in its apo state
1lcl_1	C2	2	1.8	CHARCOT-LEYDEN CRYSTAL PROTEIN
1lcs_4	C2	2	2.5	RECEPTOR-BINDING DOMAIN FROM SUBGROUP B FELINE LEUKEMIA VIRUS
1lcy_2	C3	3	2	Crystal Structure of the Mitochondrial Serine Protease HtrA2
1ldd_1	D2	4	2	Structure of the Cul1-Rbx1-Skp1-F boxSkp2 SCF Ubiquitin Ligase Complex
1ldf_1	C4	4	2.1	CRYSTAL STRUCTURE OF THE E. COLI GLYCEROL FACILITATOR (GLPF) MUTATION W48F, F200T
1ldn_1	D2	4	2.5	STRUCTURE OF A TERNARY COMPLEX OF AN ALLOSTERIC LACTATE DEHYDROGENASE FROM BACILLUS STEAROTHERMOPHILUS AT 2.5 ANGSTROMS RESOLUTION
1lec_1	C2	2	2	STRUCTURES OF THE LECTIN IV OF GRIFFONIA SIMPLICIFOLIA AND ITS COMPLEX WITH THE LEWIS B HUMAN BLOOD GROUP DETERMINANT AT 2.0 ANGSTROMS RESOLUTION
1lee_3	D2	4	1.9	CRYSTAL STRUCTURE OF PLASMEPSIN FROM P. FALCIPARUM IN COMPLEX WITH INHIBITOR RS367
1leh_1	D4	8	2.2	LEUCINE DEHYDROGENASE FROM BACILLUS SPHAERICUS
1lfb_1	C2	2	2.8	THE X-RAY STRUCTURE OF AN ATYPICAL HOMEODOMAIN PRESENT IN THE RAT LIVER TRANSCRIPTION FACTOR LFB1(SLASH)HNF1 AND IMPLICATIONS FOR DNA BINDING
1lg7_2	C4	4	1.96	Crystal structure of Vesicular Stomatitis Virus Matrix Protein
1lgp_1	C2	2	2	Crystal structure of the FHA domain of the Chfr mitotic checkpoint protein complexed with tungstate
1lgt_1	D4	8	1.7	CRYSTAL STRUCTURE OF 2,3-DIHYDROXYBIPHENYL 1,2-DIOXYGENASE (DHBD) COMPLEXED WITH 2'-Cl DIHYDROXYBIPHENYL (DHB)
1lh0_1	C2	2	2	Crystal Structure of Salmonella typhimurium OMP Synthase in Complex with MGPRPP and Orotate
1lhp_1	C2	2	2.1	Crystal Structure of Pyridoxal Kinase from Sheep Brain
1li4_1	D2	4	2.01	Human S-adenosylhomocysteine hydrolase complexed with neplanocin
1lid_1	C2	2	1.6	THE ADIPOCYTE LIPID-BINDING PROTEIN AT 1.6 ANGSTROMS RESOLUTION: CRYSTAL STRUCTURES OF THE APOPROTEIN AND WITH BOUND SATURATED AND UNSATURATED FATTY ACIDS
1lil_1	C2	2	2.65	BENCE JONES PROTEIN CLE, A LAMBDA III IMMUNOGLOBULIN LIGHT-CHAIN DIMER
1lj0_2	NS	2	2	Structure of quintuple mutant of the rat outer mitocondrial cytochrome b5.
1lj0_3	C2	2	2	Structure of quintuple mutant of the rat outer mitocondrial cytochrome b5.
1lj9_1	C2	2	1.6	The crystal structure of the transcriptional regulator SlyA
1ljm_4	C2	2	2.5	DNA recognition is mediated by conformational transition and by DNA bending
1ljo_1	C6	6	1.95	CRYSTAL STRUCTURE OF AN SM-LIKE PROTEIN (AF-SM2) FROM ARCHAEOGLOBUS FULGIDUS AT 1.95A RESOLUTION
1lk5_1	D2	4	1.75	Structure of the D-Ribose-5-Phosphate Isomerase from Pyrococcus horikoshii
1lko_1	C2	2	1.63	Crystal structure of Desulfovibrio vulgaris rubrerythrin all-iron(II) form
1lko_2	D2	4	1.63	Crystal structure of Desulfovibrio vulgaris rubrerythrin all-iron(II) form
1lkv_2	D2	4	2.8	Crystal Structure of the Middle and C-terminal Domains of the Flagellar Rotor Protein FliG
1lky_13	C3	3	2.3	Structure of the wild-type TEL-SAM polymer
1lky_14	C2	2	2.3	Structure of the wild-type TEL-SAM polymer
1ll1_1	D3	6	2.55	HYDROXO BRIDGE MET FORM HEMOCYANIN FROM LIMULUS
1llc_2	C2	2	3	STRUCTURE DETERMINATION OF THE ALLOSTERIC L-LACTATE DEHYDROGENASE FROM LACTOBACILLUS CASEI AT 3.0 ANGSTROMS RESOLUTION
1lld_1	D2	4	2	MOLECULAR BASIS OF ALLOSTERIC ACTIVATION OF BACTERIAL L-LACTATE DEHYDROGENASE
1llf_1	C2	2	1.4	Cholesterol Esterase (Candida Cylindracea) Crystal Structure at 1.4A resolution
1llu_2	D2	4	2.3	THE TERNARY COMPLEX OF PSEUDOMONAS AERUGINOSA ALCOHOL DEHYDROGENASE WITH ITS COENZYME AND WEAK SUBSTRATE
1lm3_1	C2	2	2.7	A Multi-generation Analysis of Cytochrome b562 Redox Variants: Evolutionary Strategies for Modulating Redox Potential Revealed Using a Library Approach
1lm5_1	C2	2	1.8	Structures of two intermediate filament-binding fragments of desmoplakin reveal a unique repeat motif structure
1lm7_1	C2	2	3	Structures of two intermediate filament-binding fragments of desmoplakin reveal a unique repeat motif structure
1lmk_1	C2	2	2.6	THE STRUCTURE OF A BIVALENT DIABODY
1lnl_1	C2	6	3.3	Structure of deoxygenated hemocyanin from Rapana thomasiana
1lnq_1	D4	8	3.3	CRYSTAL STRUCTURE OF MTHK AT 3.3 A
1lns_1	C2	2	2.2	Crystal Structure Analysis of the X-Prolyl Dipeptidyl Aminopeptidase From Lactococcus lactis
1lnw_4	C2	2	2.1	CRYSTAL STRUCTURE OF THE MEXR REPRESSOR OF THE MEXAB-OPRM MULTIDRUG EFFLUX OPERON OF PSEUDOMONAS AERUGINOSA
1lnw_6	NS	4	2.1	CRYSTAL STRUCTURE OF THE MEXR REPRESSOR OF THE MEXAB-OPRM MULTIDRUG EFFLUX OPERON OF PSEUDOMONAS AERUGINOSA
1lnx_2	D7	14	2.05	Crystal structure of the P.aerophilum SmAP1 heptamer in a new crystal form (C2221)
1lo7_1	D2	4	1.5	X-ray structure of 4-Hydroxybenzoyl CoA Thioesterase complexed with 4-hydroxyphenacyl CoA
1lpf_1	C2	2	2.8	THREE-DIMENSIONAL STRUCTURE OF LIPOAMIDE DEHYDROGENASE FROM PSEUDOMONAS FLUORESCENS AT 2.8 ANGSTROMS RESOLUTION. ANALYSIS OF REDOX AND THERMOSTABILITY PROPERTIES
1lpn_2	C2	2	2.18	ANALOGS OF REACTION INTERMEDIATES IDENTIFY A UNIQUE SUBSTRATE BINDING SITE IN CANDIDA RUGOSA LIPASE
1lq9_1	C2	2	1.3	Crystal Structure of a Monooxygenase from the Gene ActVA-Orf6 of Streptomyces coelicolor Strain A3(2)
1lqa_3	C2	2	1604	TAS PROTEIN FROM ESCHERICHIA COLI IN COMPLEX WITH NADPH
1lql_2	C2	2	2.85	Crystal structure of OsmC like protein from Mycoplasma pneumoniae
1lr0_2	C3	3	1914	Pseudomonas aeruginosa TolA Domain III, Seleno-methionine Derivative
1lrh_2	C2	2	1.9	Crystal structure of auxin-binding protein 1 in complex with 1-naphthalene acetic acid
1lru_4	C2	2	2.1	Crystal Structure of E.coli Peptide Deformylase Complexed with Antibiotic Actinonin
1lss_2	C2	2	2.3	KTN Mja218 CRYSTAL STRUCTURE IN COMPLEX WITH NAD+
1lss_3	D2	8	2.3	KTN Mja218 CRYSTAL STRUCTURE IN COMPLEX WITH NAD+
1lt7_2	C2	2	2.15	Oxidized Homo sapiens betaine-homocysteine S-methyltransferase in complex with four Sm(III) ions
1ltq_1	D2	4	2.33	CRYSTAL STRUCTURE OF T4 POLYNUCLEOTIDE KINASE
1ltr_2	C2	10	3.04	CRYSTAL STRUCTURE OF THE B SUBUNIT OF HUMAN HEAT-LABILE ENTEROTOXIN FROM E. COLI CARRYING A PEPTIDE WITH ANTI-HSV ACTIVITY
1lu1_1	D2	4	2.6	THE STRUCTURE OF THE DOLICHOS BIFLORUS SEED LECTIN IN COMPLEX WITH THE FORSSMAN DISACCHARIDE
1lua_1	C3	3	1.9	Structure of methylene-tetrahydromethanopterin dehydrogenase from Methylobacterium extorquens AM1 complexed with NADP
1lv7_2	C2	2	1.5	Crystal Structure of the AAA domain of FtsH
1lvl_1	C2	2	2.45	THE REFINED STRUCTURE OF PSEUDOMONAS PUTIDA LIPOAMIDE DEHYDROGENASE COMPLEXED WITH NAD+ AT 2.45 ANGSTROMS RESOLUTION
1lvo_1	C2	2	1.96	Structure of coronavirus main proteinase reveals combination of a chymotrypsin fold with an extra alpha-helical domain
1lvw_1	D2	4	1.7	Crystal structure of glucose-1-phosphate thymidylyltransferase, RmlA, complex with dTDP
1lw7_1	D2	4	2.9	NADR PROTEIN FROM HAEMOPHILUS INFLUENZAE
1lwj_1	C2	2	2.5	CRYSTAL STRUCTURE OF T. MARITIMA 4-ALPHA-GLUCANOTRANSFERASE/ACARBOSE COMPLEX
1lx7_1	D3	6	2	Structure of E. coli uridine phosphorylase at 2.0A
1lxd_1	C2	2	2.4	CRYSTAL STRUCTURE OF THE RAS INTERACTING DOMAIN OF RALGDS, A GUANINE NUCLEOTIDE DISSOCIATION STIMULATOR OF RAL PROTEIN
1lxe_1	C2	2	2.5	CRYSTAL STRUCTURE OF THE CATHELICIDIN MOTIF OF PROTEGRINS
1lxi_1	C2	2	2	Refinement of BMP7 crystal structure
1lxj_1	D2	4	1.8	X-RAY STRUCTURE OF YBL001c NORTHEAST STRUCTURAL GENOMICS (NESG) CONSORTIUM TARGET YTYst72
1lxn_5	D2	4	2.3	X-RAY STRUCTURE OF MTH1187 NORTHEAST STRUCTURAL GENOMICS CONSORTIUM TARGET TT272
1lxn_6	C2	4	2.3	X-RAY STRUCTURE OF MTH1187 NORTHEAST STRUCTURAL GENOMICS CONSORTIUM TARGET TT272
1ly1_1	C2	2	2	Structure and Mechanism of T4 Polynucleotide Kinase
1m03_2	C2	2	1.9	Mutant Streptomyces plicatus beta-hexosaminidase (D313A) in complex with product (GlcNAc)
1m08_1	C2	2	2.1	Crystal structure of the unbound nuclease domain of ColE7
1m0d_2	C2	2	1.9	Crystal Structure of Bacteriophage T7 Endonuclease I with a Wild-Type Active Site and Bound Manganese Ions
1m0k_1	C3	3	1.43	BACTERIORHODOPSIN K INTERMEDIATE AT 1.43 A RESOLUTION
1m0s_1	C2	2	1.9	NORTHEAST STRUCTURAL GENOMICS CONSORTIUM (NESG ID IR21)
1m0t_2	D2	4	2.3	Yeast Glutathione Synthase
1m0u_1	C2	2	1.75	Crystal Structure of the Drosophila Glutathione S-transferase-2 in Complex with Glutathione
1m0w_1	C2	2	1.8	Yeast Glutathione Synthase Bound to gamma-glutamyl-cysteine, AMP-PNP and 2 Magnesium Ions
1m1f_1	C2	2	1.4	Kid toxin protein from E.coli plasmid R1
1m1l_1	C2	4	2.65	Human Suppressor of Fused (N-terminal domain)
1m1p_12	C2	2	1.55	P21 crystal structure of the tetraheme cytochrome c3 from Shewanella oneidensis MR1
1m2a_1	C2	2	1.5	Crystal structure at 1.5 Angstroms resolution of the wild type thioredoxin-like [2Fe-2S] ferredoxin from Aquifex aeolicus
1m32_3	C2	2	2.2	Crystal Structure of 2-aminoethylphosphonate Transaminase
1m3s_1	D2	4	1.95	Crystal structure of YckF from Bacillus subtilis
1m3s_2	C2	2	1.95	Crystal structure of YckF from Bacillus subtilis
1m3u_1	D5	10	1.8	Crystal Structure of Ketopantoate Hydroxymethyltransferase complexed the Product Ketopantoate
1m4i_1	C2	2	1.5	Aminoglycoside 2'-N-acetyltransferase from Mycobacterium tuberculosis-Complex with Coenzyme A and Kanamycin A
1m4j_1	C2	2	1.6	CRYSTAL STRUCTURE OF THE N-TERMINAL ADF-H DOMAIN OF MOUSE TWINFILIN ISOFORM-1
1m4m_2	C2	2	2.8	Mouse Survivin
1m4r_1	C2	2	2	CRYSTAL STRUCTURE OF RECOMBINANT HUMAN INTERLEUKIN-22
1m4y_1	D6	12	2.1	Crystal structure of HslV from Thermotoga maritima
1m4z_1	C2	2	2.2	Crystal structure of the N-terminal BAH domain of Orc1p
1m4z_2	D2	4	2.2	Crystal structure of the N-terminal BAH domain of Orc1p
1m5e_3	NS	3	1.46	X-RAY STRUCTURE OF THE GLUR2 LIGAND BINDING CORE (S1S2J) IN COMPLEX WITH ACPA AT 1.46 A RESOLUTION
1m5h_1	D2	4	2	Formylmethanofuran:tetrahydromethanopterin formyltransferase from Archaeoglobus fulgidus
1m5q_2	D7	14	2	Crystal structure of a novel Sm-like archaeal protein from Pyrobaculum aerophilum
1m5s_1	D2	4	1.85	Formylmethanofuran:tetrahydromethanopterin fromyltransferase from Methanosarcina barkeri
1m5w_1	D4	8	1.96	1.96 A Crystal Structure of Pyridoxine 5'-Phosphate Synthase in Complex with 1-deoxy-D-xylulose phosphate
1m5w_2	C2	2	1.96	1.96 A Crystal Structure of Pyridoxine 5'-Phosphate Synthase in Complex with 1-deoxy-D-xylulose phosphate
1m65_1	C3	3	1.57	YCDX PROTEIN
1m6d_1	NS	2	1.7	Crystal structure of human cathepsin F
1m6e_1	C2	2	3	CRYSTAL STRUCTURE OF SALICYLIC ACID CARBOXYL METHYLTRANSFERASE (SAMT)
1m6j_1	C2	2	1.5	CRYSTAL STRUCTURE OF TRIOSEPHOSPHATE ISOMERASE FROM ENTAMOEBA HISTOLYTICA
1m6k_1	C2	2	1.5	Structure of the OXA-1 class D beta-lactamase
1m6n_1	C2	2	2.7	Crystal structure of the SecA translocation ATPase from Bacillus subtilis
1m6s_1	D2	4	1.8	Crystal Structure Of Threonine Aldolase
1m6u_3	C2	4	2.3	Crystal Structure of a Novel DNA-binding domain from Ndt80, a Transcriptional Activator Required for Meiosis in Yeast
1m6u_4	NS	2	2.3	Crystal Structure of a Novel DNA-binding domain from Ndt80, a Transcriptional Activator Required for Meiosis in Yeast
1m7g_5	C2	4	1.43	Crystal structure of APS kinase from Penicillium Chrysogenum: Ternary structure with ADP and APS
1m7r_1	C2	2	2.6	Crystal Structure of Myotubularin-related Protein-2 (MTMR2) Complexed with Phosphate
1m7s_1	D2	4	1.8	Crystal Structure Analysis of Catalase CatF of Pseudomonas syringae
1m7w_3	D2	8	2.8	HNF4a ligand binding domain with bound fatty acid
1m7w_4	C2	4	2.8	HNF4a ligand binding domain with bound fatty acid
1m85_1	D2	4	2	Structure of Proteus mirabilis catalase for the native form
1m8k_2	C3	3	3	Crystal Structure Of Methanobacterium Thermoautotrophicum Nicotinamide Mononucleotide Adenylyltransferase Mutant H19A complexed with NAD
1m8p_1	D3	6	2.6	Crystal Structure of P. chrysogenum ATP Sulfurylase in the T-state
1m8p_2	C2	2	2.6	Crystal Structure of P. chrysogenum ATP Sulfurylase in the T-state
1m9h_2	C2	2	2	Corynebacterium 2,5-DKGR A and Phe 22 replaced with Tyr (F22Y), Lys 232 replaced with Gly (K232G), Arg 238 replaced with His (R238H)and Ala 272 replaced with Gly (A272G)in presence of NADH cofactor
1ma1_2	D2	4	2.6	Structure and properties of the atypical iron superoxide dismutase from Methanobacterium thermoautotrophicum
1mby_1	C2	2	2	Murine Sak Polo Domain
1mby_2	D2	4	2	Murine Sak Polo Domain
1mc0_3	D2	4	2.86	Regulatory Segment of Mouse 3',5'-Cyclic Nucleotide Phosphodiesterase 2A, Containing the GAF A and GAF B Domains
1mc3_1	D2	4	2.6	CRYSTAL STRUCTURE OF RFFH
1mc8_1	C2	2	3.1	Crystal Structure of Flap Endonuclease-1 R42E mutant from Pyrococcus horikoshii
1mdo_2	C2	2	1.7	Crystal structure of ArnB aminotransferase with pyridomine 5' phosphate
1mdv_3	D4	8	2.3	KEY ROLE OF PHENYLALANINE 20 IN CYTOCHROME C3: STRUCTURE, STABILITY AND FUNCTION STUDIES
1me8_1	C4	4	1.9	Inosine Monophosphate Dehydrogenase (IMPDH) From Tritrichomonas Foetus with RVP bound
1mft_1	C2	2	2.5	Crystal Structure Of Four-Helix Bundle Model
1mg1_1	C3	3	2.5	HTLV-1 GP21 ECTODOMAIN/MALTOSE-BINDING PROTEIN CHIMERA
1mg5_1	C2	2	1.63	Crystal structure of Drosophila melanogaster alcohol dehydrogenase complexed with NADH and acetate at 1.6 A
1mgq_1	C7	7	1.7	CRYSTAL STRUCTURE OF A HEPTAMERIC SM-LIKE PROTEIN FROM METHANOBACTERIUM THERMOAUTOTROPHICUM
1mi1_1	C2	2	2.9	Crystal Structure of the PH-BEACH Domain of Human Neurobeachin
1mi3_3	C2	4	1.8	1.8 Angstrom structure of xylose reductase from Candida tenuis in complex with NAD
1mi8_1	C2	2	2	2.0 Angstrom crystal structure of a DnaB intein from Synechocystis sp. PCC 6803
1miw_1	C2	2	3	Crystal structure of Bacillus stearothermophilus CCA-adding enzyme in complex with ATP
1mj3_1	D3	6	2.1	Crystal Structure Analysis of rat enoyl-CoA hydratase in complex with hexadienoyl-CoA
1mjf_1	C2	2	1798	PUTATIVE SPERMIDINE SYNTHETASE FROM PYROCOCCUS FURIOSUS PFU-132382
1mjh_1	C2	2	1.7	Structure-based assignment of the biochemical function of hypothetical protein MJ0577: A test case of structural genomics
1mjt_1	C2	2	2.4	CRYSTAL STRUCTURE OF SANOS, A BACTERIAL NITRIC OXIDE SYNTHASE OXYGENASE PROTEIN, IN COMPLEX WITH NAD+ AND SEITU
1mk1_1	C2	2	2	Structure of the MT-ADPRase in complex with ADPR, a Nudix enzyme
1mk4_1	C2	2	1.7	Structure of Protein of Unknown Function YqjY from Bacillus subtilis, Probable Acetyltransferase
1mka_1	C2	2	2	E. COLI BETA-HYDROXYDECANOYL THIOL ESTER DEHYDRASE MODIFIED BY ITS CLASSIC MECHANISM-BASED INACTIVATOR, 3-DECYNOYL-N-ACETYL CYSTEAMINE
1mkf_1	C2	2	2.1	VIRAL CHEMOKINE BINDING PROTEIN M3 FROM MURINE GAMMAHERPESVIRUS 68
1mkh_1	C2	2	2.01	C-terminal domain of methionyl-tRNA synthetase from Pyrococcus abyssi
1mki_1	C2	2	2	Crystal Structure of Bacillus Subtilis Probable Glutaminase, APC1040
1mki_2	D2	4	2	Crystal Structure of Bacillus Subtilis Probable Glutaminase, APC1040
1mkk_1	C2	2	1.32	Disulfide deficient mutant of vascular endothelial growth factor A (C61A and C104A)
1mkm_1	C2	4	2.2	CRYSTAL STRUCTURE OF THE THERMOTOGA MARITIMA ICLR
1mkx_4	C2	2	2.2	THE CO-CRYSTAL STRUCTURE OF UNLIGANDED BOVINE ALPHA-THROMBIN AND PRETHROMBIN-2: MOVEMENT OF THE YPPW SEGMENT AND ACTIVE SITE RESIDUES UPON LIGAND BINDING
1mkz_1	C2	2	1.6	Crystal structure of MoaB protein at 1.6 A resolution.
1ml4_3	C3	3	1.8	The PALA-liganded Aspartate transcarbamoylase catalytic subunit from Pyrococcus abyssi
1ml8_1	C2	2	2.6	structural genomics
1mld_2	C2	2	1.83	REFINED STRUCTURE OF MITOCHONDRIAL MALATE DEHYDROGENASE FROM PORCINE HEART AND THE CONSENSUS STRUCTURE FOR DICARBOXYLIC ACID OXIDOREDUCTASES
1mld_3	D2	4	1.83	REFINED STRUCTURE OF MITOCHONDRIAL MALATE DEHYDROGENASE FROM PORCINE HEART AND THE CONSENSUS STRUCTURE FOR DICARBOXYLIC ACID OXIDOREDUCTASES
1mml_1	C2	2	1.8	MECHANISTIC IMPLICATIONS FROM THE STRUCTURE OF A CATALYTIC FRAGMENT OF MMLV REVERSE TRANSCRIPTASE
1mn3_2	C2	2	2.3	Cue domain of yeast Vps9p
1mo0_1	C2	2	1.7	Structural Genomics Of Caenorhabditis Elegans: Triose Phosphate Isomerase
1mo9_1	C2	2	1.65	NADPH DEPENDENT 2-KETOPROPYL COENZYME M OXIDOREDUCTASE/CARBOXYLASE COMPLEXED WITH 2-KETOPROPYL COENZYME M
1moe_1	C2	2	2.6	The three-dimensional structure of an engineered scFv T84.66 dimer or diabody in VL to VH linkage.
1moe_2	D2	4	2.6	The three-dimensional structure of an engineered scFv T84.66 dimer or diabody in VL to VH linkage.
1mof_1	C3	3	1.7	COAT PROTEIN
1moq_1	C2	2	1.57	ISOMERASE DOMAIN OF GLUCOSAMINE 6-PHOSPHATE SYNTHASE COMPLEXED WITH GLUCOSAMINE 6-PHOSPHATE
1mor_2	D3	6	1.9	ISOMERASE DOMAIN OF GLUCOSAMINE 6-PHOSPHATE SYNTHASE COMPLEXED WITH GLUCOSE 6-PHOSPHATE
1mou_1	C2	4	2.2	Crystal structure of Coral pigment
1moy_1	C2	4	1.55	Streptavidin Mutant with Osteopontin Hexapeptide Insertion Including RGD
1mp4_1	NS	4	2.2	W224H VARIANT OF S. ENTERICA RmlA
1mp9_1	C2	2	2	TBP from a mesothermophilic archaeon, Sulfolobus acidocaldarius
1mpu_1	C2	2	2.5	Crystal Structure of the free human NKG2D immunoreceptor
1mpx_1	D2	4	1.9	ALPHA-AMINO ACID ESTER HYDROLASE LABELED WITH SELENOMETHIONINE
1mpy_1	D2	4	2.8	STRUCTURE OF CATECHOL 2,3-DIOXYGENASE (METAPYROCATECHASE) FROM PSEUDOMONAS PUTIDA MT-2
1mq0_1	D2	4	2.4	Crystal Structure of Human Cytidine Deaminase
1mr8_1	C2	2	1.9	MIGRATION INHIBITORY FACTOR-RELATED PROTEIN 8 FROM HUMAN
1mrp_1	C2	2	1.6	FERRIC-BINDING PROTEIN FROM HAEMOPHILUS INFLUENZAE
1mrz_1	NS	2	1.9	Crystal structure of a flavin binding protein from Thermotoga Maritima, TM379
1msc_1	C2	2	2	CRYSTAL STRUCTURE OF MS2 COAT PROTEIN DIMER
1msp_1	C2	4	2.5	MAJOR SPERM PROTEIN, ALPHA ISOFORM (RECOMBINANT), PH 4.6
1mu4_1	C2	2	1.8	CRYSTAL STRUCTURE AT 1.8 ANGSTROMS OF THE BACILLUS SUBTILIS CATABOLITE REPRESSION HISTIDINE CONTAINING PROTEIN (CRH)
1muc_1	D4	8	1.85	STRUCTURE OF MUCONATE LACTONIZING ENZYME AT 1.85 ANGSTROMS RESOLUTION
1mul_2	C2	2	2.3	Crystal structure of the E. coli HU alpha2 protein
1mun_1	C2	2	1.2	CATALYTIC DOMAIN OF MUTY FROM ESCHERICHIA COLI D138N MUTANT
1muq_1	D5	10	2.3	X-ray Crystal Structure of Rattlesnake Venom Complexed With Thiodigalactoside
1muq_2	C5	5	2.3	X-ray Crystal Structure of Rattlesnake Venom Complexed With Thiodigalactoside
1muw_2	D2	4	0.86	The 0.86 Angstrom Structure of Xylose Isomerase
1mv5_1	C2	4	3.1	Crystal structure of LmrA ATP-binding domain
1mv8_2	C2	2	1.55	1.55 A crystal structure of a ternary complex of GDP-mannose dehydrogenase from Psuedomonas aeruginosa
1mvk_3	D2	4	2.5	X-ray structure of the tetrameric mutant of the B1 domain of streptococcal protein G
1mvl_1	C3	3	2	PPC decarboxylase mutant C175S
1mvo_1	C2	2	1.6	Crystal structure of the PhoP receiver domain from Bacillus subtilis
1mvq_1	D2	4	1.77	Cratylia mollis lectin (isoform 1) in complex with methyl-alpha-D-mannose
1mwq_1	C2	2	0.99	Structure of HI0828, a Hypothetical Protein from Haemophilus influenzae with a Putative Active-Site Phosphohistidine
1mww_1	C3	3	2.08	THE STRUCTURE OF THE HYPOTHETICAL PROTEIN HI1388.1 FROM HAEMOPHILUS INFLUENZAE REVEALS A TAUTOMERASE/MIF FOLD
1mx3_2	C2	2	1.95	Crystal structure of CtBP dehydrogenase core holo form
1mx3_3	D2	4	1.95	Crystal structure of CtBP dehydrogenase core holo form
1mxa_1	C2	2	2.8	S-ADENOSYLMETHIONINE SYNTHETASE WITH PPI
1mxf_1	D2	4	2.3	Crystal Structure of Inhibitor Complex of Putative Pteridine Reductase 2 (PTR2) from Trypanosoma cruzi
1mxi_1	C2	2	1.7	Structure of YibK from Haemophilus influenzae (HI0766): a Methyltransferase with a Cofactor Bound at a Site Formed by a Knot
1mxr_1	C2	2	1.42	High resolution structure of Ribonucleotide reductase R2 from E. coli in its oxidised (Met) form
1mxs_1	C3	3	2.2	Crystal structure of 2-keto-3-deoxy-6-phosphogluconate (KDPG) aldolase from Pseudomonas putida.
1my6_1	C2	2	1.6	The 1.6 A Structure of Fe-Superoxide Dismutase from the thermophilic cyanobacterium Thermosynechococcus elongatus : Correlation of EPR and Structural Characteristics
1mzb_1	C2	2	1.8	Ferric uptake regulator
1mzb_2	D2	4	1.8	Ferric uptake regulator
1mze_1	NS	2	2.2	Human Factor Inhibiting HIF (FIH1)
1mzg_1	C2	2	2	X-Ray Structure of SufE from E.coli Northeast Structural Genomics (NESG) Consortium Target ER30
1mzh_1	C2	2	2	QR15, an Aldolase
1mzj_1	C2	2	2.1	Crystal Structure of the Priming beta-Ketosynthase from the R1128 Polyketide Biosynthetic Pathway
1mzv_1	C2	2	2.2	Crystal Structure of Adenine Phosphoribosyltransferase (APRT) From Leishmania tarentolae
1mzy_1	C3	3	1.46	Crystal Structure of Nitrite Reductase
1n0e_1	C8	8	2.7	CRYSTAL STRUCTURE OF A CELL DIVISION AND CELL WALL BIOSYNTHESIS PROTEIN UPF0040 FROM MYCOPLASMA PNEUMONIAE: INDICATION OF A NOVEL FOLD WITH A POSSIBLE NEW CONSERVED SEQUENCE MOTIF
1n1a_1	C2	2	2.4	Crystal Structure of the N-terminal domain of human FKBP52
1n1b_1	C2	2	2	Crystal Structure of (+)-Bornyl Diphosphate Synthase from Sage
1n1c_1	C2	2	2.4	Crystal Structure Of The Dimeric TorD Chaperone From Shewanella Massilia
1n1d_2	C2	2	2	Glycerol-3-phosphate cytidylyltransferase complexed with CDP-glycerol
1n1q_2	Tetr	12	2.2	Crystal structure of a Dps protein from Bacillus brevis
1n1q_4	C2	2	2.2	Crystal structure of a Dps protein from Bacillus brevis
1n26_1	NS	2	2.4	Crystal Structure of the extra-cellular domains of Human Interleukin-6 Receptor alpha chain
1n2a_1	C2	2	1.9	Crystal Structure of a Bacterial Glutathione Transferase from Escherichia coli with Glutathione Sulfonate in the Active Site
1n2f_1	C2	2	2.01	CRYSTAL STRUCTURE OF P. AERUGINOSA OHR
1n2m_1	C3	3	1.9	The S53A Proenzyme Structure of Methanococcus jannaschii.
1n2s_1	C2	2	2	CRYSTAL STRUCTURE OF DTDP-6-DEOXY-L-LYXO-4-HEXULOSE REDUCTASE (RMLD) IN COMPLEX WITH NADH
1n2z_3	C2	2	2	2.0 Angstrom structure of BtuF, the vitamin B12 binding protein of E. coli
1n3b_1	C3	3	1.8	Crystal Structure of Dephosphocoenzyme A kinase from Escherichia coli
1n3l_1	C2	2	1.18	Crystal structure of a human aminoacyl-tRNA synthetase cytokine
1n3s_1	C5	5	2.55	Biosynthesis of pteridins. Reaction mechanism of GTP cyclohydrolase I
1n46_1	NS	2	2.2	CRYSTAL STRUCTURE OF HUMAN TR BETA LIGAND-BINDING DOMAIN COMPLEXED WITH A POTENT SUBTYPE-SELECTIVE THYROMIMETIC
1n47_1	D2	4	2.7	Isolectin B4 from Vicia villosa in complex with the Tn antigen
1n4o_1	C2	2	1.85	Crystal structure of the Class A beta-lactamase L2 from Stenotrophomonas maltophilia
1n57_1	C2	2	1.6	Crystal Structure of Chaperone Hsp31
1n69_1	C2	2	2.2	Crystal structure of human saposin B
1n6b_2	D2	4	2.3	Microsomal Cytochrome P450 2C5/3LVdH Complex with a dimethyl derivative of sulfaphenazole
1n71_2	C2	2	1.8	Crystal structure of aminoglycoside 6'-acetyltransferase type Ii in complex with coenzyme A
1n7h_1	D2	4	1.8	Crystal Structure of GDP-mannose 4,6-dehydratase ternary complex with NADPH and GDP
1n7k_1	D2	4	2	Unique tetrameric structure of deoxyribose phosphate aldolase from Aeropyrum pernix
1n7v_1	C2	2	2.2	THE RECEPTOR-BINDING PROTEIN P2 OF BACTERIOPHAGE PRD1: CRYSTAL FORM III
1n7z_1	C2	2	2	Structure and location of gene product 8 in the bacteriophage T4 baseplate
1n8f_2	C2	2	1.75	Crystal structure of E24Q mutant of phenylalanine-regulated 3-deoxy-D-arabino-heptulosonate-7-phosphate synthase (DAHP synthase) from Escherichia Coli in complex with Mn2+ and PEP
1n8p_1	D2	4	2.6	Crystal Structure of cystathionine gamma-lyase from yeast
1n93_1	C4	4	1.76	Crystal Structure of the Borna Disease Virus Nucleoprotein
1n99_1	C2	2	1.94	CRYSTAL STRUCTURE OF THE PDZ TANDEM OF HUMAN SYNTENIN
1n9l_2	C2	2	1.9	Crystal structure of the Phot-LOV1 domain from Chlamydomonas reinhardtii in the dark state.
1n9p_1	C4	4	1.8	Crystal Structure of the Cytoplasmic Domain of G-protein Activated Inward Rectifier Potassium Channel 1
1n9r_1	C7	7	2.8	Crystal structure of a heptameric ring complex of yeast SmF in spacegroup P4122
1n9w_1	C2	2	2.3	Crystal structure of the non-discriminating and archaeal-type aspartyl-tRNA synthetase from Thermus thermophilus
1na6_1	C2	2	2.1	Crystal structure of restriction endonuclease EcoRII mutant R88A
1naq_1	C3	3	1.7	Crystal structure of CUTA1 from E.coli at 1.7 A resolution
1naq_3	D3	6	1.7	Crystal structure of CUTA1 from E.coli at 1.7 A resolution
1nay_1	C3	3	2.6	GPP-Foldon:X-ray structure
1nay_2	C2	6	2.6	GPP-Foldon:X-ray structure
1nb2_1	D3	6	2.2	Crystal Structure of Nucleoside Diphosphate Kinase from Bacillus Halodenitrificans
1nba_1	D2	4	2	CRYSTAL STRUCTURE ANALYSIS, REFINEMENT AND ENZYMATIC REACTION MECHANISM OF N-CARBAMOYLSARCOSINE AMIDOHYDROLASE FROM ARTHROBACTER SP. AT 2.0 ANGSTROMS RESOLUTION
1nbc_1	C2	2	1.75	BACTERIAL TYPE 3A CELLULOSE-BINDING DOMAIN
1nbq_1	C2	2	2.9	Crystal Structure of Human Junctional Adhesion Molecule Type 1
1nc7_1	C4	4	1.55	Crystal Structure of Thermotoga maritima 1070
1nch_3	C2	2	2.1	STRUCTURAL BASIS OF CELL-CELL ADHESION BY CADHERINS
1nco_1	C2	2	1.8	STRUCTURE OF THE ANTITUMOR PROTEIN-CHROMOPHORE COMPLEX NEOCARZINOSTATIN
1nd4_1	C2	2	2.1	Crystal structure of aminoglycoside-3'-phosphotransferase-IIa
1nd5_1	NS	3	2.9	Crystal Structures of Human Prostatic Acid Phosphatase in Complex with a Phosphate Ion and alpha-Benzylaminobenzylphosphonic Acid Update the Mechanistic Picture and Offer New Insights into Inhibitor Design
1nd6_1	C2	2	2.4	Crystal Structures of Human Prostatic Acid Phosphatase in Complex with a Phosphate Ion and alpha-Benzylaminobenzylphosphonic Acid Update the Mechanistic Picture and Offer New Insights into Inhibitor Design
1ndd_5	C2	4	1.6	STRUCTURE OF NEDD8
1ne2_1	C2	2	1.75	Crystal Structure of Thermoplasma acidophilum 1320 (APC5513)
1ne7_1	D3	6	1.75	HUMAN GLUCOSAMINE-6-PHOSPHATE DEAMINASE ISOMERASE AT 1.75 A RESOLUTION COMPLEXED WITH N-ACETYL-GLUCOSAMINE-6-PHOSPHATE AND 2-DEOXY-2-AMINO-GLUCITOL-6-PHOSPHATE
1neu_1	C2	2	1.9	STRUCTURE OF MYELIN MEMBRANE ADHESION MOLECULE P0
1ney_1	C2	2	1.2	Triosephosphate Isomerase in Complex with DHAP
1nf6_7	C2	2	2.35	X-ray structure of the Desulfovibrio desulfuricans bacterioferritin: the diiron site in different catalytic states (""cycled"" structure: reduced in solution and allowed to reoxidise before crystallisation)
1nf9_1	C2	2	1.5	Crystal Structure of PhzD protein from Pseudomonas aeruginosa
1nff_1	D2	4	1.8	Crystal structure of Rv2002 gene product from Mycobacterium tuberculosis
1nfg_1	D2	4	2.7	Structure of D-hydantoinase
1nfj_1	C2	4	2	Structure of a Sir2 substrate, alba, reveals a mechanism for deactylation-induced enhancement of DNA-binding
1nfp_1	C2	2	1.6	STRUCTURAL REFINEMENT OF THE NON-FLUORESCENT FLAVOPROTEIN FROM PHOTOBACTERIUM LEIOGNATHI AT 1.60 ANGSTROMS RESOLUTION
1nft_2	D3	6	2.1	OVOTRANSFERRIN, N-TERMINAL LOBE, IRON LOADED OPEN FORM
1nfv_3	Octa	24	1.95	X-ray structure of Desulfovibrio desulfuricans bacterioferritin: the diiron centre in different catalytic states (as-isolated structure)
1ng2_2	C2	2	1.7	Structure of autoinhibited p47phox
1ngk_1	D3	12	2.11	Crystallographic Structure of Mycobacterium tuberculosis Hemoglobin O
1nh8_1	C2	2	1.8	ATP PHOSPHORIBOSYLTRANSFERASE (ATP-PRTASE) FROM MYCOBACTERIUM TUBERCULOSIS IN COMPLEX WITH AMP AND HISTIDINE
1nh8_2	D3	6	1.8	ATP PHOSPHORIBOSYLTRANSFERASE (ATP-PRTASE) FROM MYCOBACTERIUM TUBERCULOSIS IN COMPLEX WITH AMP AND HISTIDINE
1nhk_1	D2	4	1.9	CRYSTAL STRUCTURE OF MYXOCOCCUS XANTHUS NUCLEOSIDE DIPHOSPHATE KINASE AND ITS INTERACTION WITH A NUCLEOTIDE SUBSTRATE AT 2.0 ANGSTROMS RESOLUTION
1nhp_2	C2	2	2	CRYSTALLOGRAPHIC ANALYSES OF NADH PEROXIDASE CYS42ALA AND CYS42SER MUTANTS: ACTIVE SITE STRUCTURE, MECHANISTIC IMPLICATIONS, AND AN UNUSUAL ENVIRONMENT OF ARG303
1nhz_2	C2	2	2.3	Crystal Structure of the Antagonist Form of Glucocorticoid Receptor
1ni5_1	C2	2	2.65	Structure of the MesJ PP-ATPase from Escherichia Coli
1nig_2	C3	3	2	2.0 A Structure of Protein of Unknown Function from Thermoplasma acidophilum
1nir_1	C2	2	2.15	OXYDIZED NITRITE REDUCTASE FROM PSEUDOMONAS AERUGINOSA
1nj1_1	C2	2	2.55	Crystal structure of Prolyl-tRNA Synthetase from Methanothermobacter thermautotrophicus bound to cysteine sulfamoyl adenylate
1nj8_2	C2	2	3.2	Crystal Structure of Prolyl-tRNA Synthetase from Methanocaldococcus janaschii
1njh_1	C2	2	1.7	Crystal Structure of Bacillus subtilis YojF protein
1njk_1	D2	4	1.9	Crystal Structure of YbaW Probable Thioesterase from Escherichia coli
1njr_1	C2	2	1.9	Crystal structure of yeast ymx7, an ADP-ribose-1''-monophosphatase
1nkd_1	C2	2	1.09	ATOMIC RESOLUTION (1.07 ANGSTROMS) STRUCTURE OF THE ROP MUTANT <2AA>
1nkg_2	C2	2	1.5	Rhamnogalacturonan lyase from Aspergillus aculeatus
1nki_1	C2	2	0.95	CRYSTAL STRUCTURE OF THE FOSFOMYCIN RESISTANCE PROTEIN A (FOSA) CONTAINING BOUND PHOSPHONOFORMATE
1nkq_1	C2	2	2.2	Crystal structure of yeast ynq8, a fumarylacetoacetate hydrolase family protein
1nks_2	C3	3	2.57	ADENYLATE KINASE FROM SULFOLOBUS ACIDOCALDARIUS
1nks_4	C2	6	2.57	ADENYLATE KINASE FROM SULFOLOBUS ACIDOCALDARIUS
1nkt_1	C2	2	2601	CRYSTAL STRUCTURE OF THE SECA PROTEIN TRANSLOCATION ATPASE FROM MYCOBACTERIUM TUBERCULOSIS COMPLEX WITH ADPBS
1nkt_2	D2	4	2601	CRYSTAL STRUCTURE OF THE SECA PROTEIN TRANSLOCATION ATPASE FROM MYCOBACTERIUM TUBERCULOSIS COMPLEX WITH ADPBS
1nlf_1	C6	6	1.95	Crystal Structure of DNA Helicase RepA in complex with sulfate at 1.95 A resolution
1nlk_1	C2	2	2	CRYSTAL STRUCTURE OF MYXOCOCCUS XANTHUS NUCLEOSIDE DIPHOSPHATE KINASE AND ITS INTERACTION WITH A NUCLEOTIDE SUBSTRATE AT 2.0 ANGSTROMS RESOLUTION
1nlq_1	C5	5	1.5	The crystal structure of Drosophila NLP-core provides insight into pentamer formation and histone binding
1nlr_1	C2	2	1.75	ENDO-1,4-BETA-GLUCANASE CELB2, CELLULASE, NATIVE STRUCTURE
1nlx_5	C2	2	2.8	Crystal Structure of PHL P 6, A Major Timothy Grass Pollen Allergen Co-Crystallized with Zinc
1nm3_1	C2	4	2.8	Crystal structure of Heamophilus influenza hybrid-Prx5
1nml_2	C2	2	2.2	Di-haemic Cytochrome c Peroxidase from Pseudomonas nautica 617, form IN (pH 4.0)
1nmo_2	D3	6	2.2	Structural genomics, protein ybgI, unknown function
1nms_1	C2	2	1.7	Caspase-3 tethered to irreversible inhibitor
1nms_2	D2	4	1.7	Caspase-3 tethered to irreversible inhibitor
1nmt_1	NS	3	2.45	N-MYRISTOYL TRANSFERASE FROM CANDIDA ALBICANS AT 2.45 A
1nn4_3	D2	4	2.2	Structural Genomics, RpiB/AlsB
1nn5_1	C2	2	1.5	Crystal structure of human thymidylate kinase with d4TMP + AppNHp
1nn7_1	C4	4	2.1	Crystal Structure Of The Tetramerization Domain Of The Shal Voltage-Gated Potassium Channel
1nn7_2	C2	2	2.1	Crystal Structure Of The Tetramerization Domain Of The Shal Voltage-Gated Potassium Channel
1nnh_2	C2	2	1.65	Hypothetical protein from Pyrococcus furiosus Pfu-1801964
1nns_1	D2	4	1.95	L-asparaginase of E. coli in C2 space group and 1.95 A resolution
1nnw_1	C2	2	1.9	hypothetical protein from Pyrococcus furiosus Pfu-1218608
1no4_2	C2	2	2.2	Crystal Structure of the pre-assembly scaffolding protein gp7 from the double-stranded DNA bacteriophage phi29
1no5_4	C3	6	1.8	Structure of HI0073 from Haemophilus influenzae, the nucleotide binding domain of the HI0073/HI0074 two protein nucleotidyl transferase.
1no5_5	NS	2	1.8	Structure of HI0073 from Haemophilus influenzae, the nucleotide binding domain of the HI0073/HI0074 two protein nucleotidyl transferase.
1no5_6	C2	2	1.8	Structure of HI0073 from Haemophilus influenzae, the nucleotide binding domain of the HI0073/HI0074 two protein nucleotidyl transferase.
1nob_2	C3	3	2.6	KNOB DOMAIN FROM ADENOVIRUS SEROTYPE 12
1noc_1	C3	3	2.6	MURINE INDUCIBLE NITRIC OXIDE SYNTHASE OXYGENASE DOMAIN (DELTA 114) COMPLEXED WITH TYPE I E. COLI CHLORAMPHENICOL ACETYL TRANSFERASE AND IMIDAZOLE
1nog_1	C3	3	1.55	Crystal Structure of Conserved Protein 0546 from Thermoplasma Acidophilum
1nog_2	Tetr	12	1.55	Crystal Structure of Conserved Protein 0546 from Thermoplasma Acidophilum
1noi_3	D2	4	2.5	COMPLEX OF GLYCOGEN PHOSPHORYLASE WITH A TRANSITION STATE ANALOGUE NOJIRIMYCIN TETRAZOLE AND PHOSPHATE IN THE T AND R STATES
1now_2	C2	2	2.2	Human lysosomal beta-hexosaminidase isoform B in complex with (2R,3R,4S,5R)-2-Acetamido-3,4-Dihydroxy-5-Hydroxymethyl-Piperidinium Chloride (GalNAc-isofagomine)
1nox_1	C2	2	1.59	NADH OXIDASE FROM THERMUS THERMOPHILUS
1noz_1	C2	2	2.2	T4 DNA POLYMERASE FRAGMENT (RESIDUES 1-388) AT 110K
1noz_2	D2	4	2.2	T4 DNA POLYMERASE FRAGMENT (RESIDUES 1-388) AT 110K
1np0_3	D2	4	2.5	Human lysosomal beta-hexosaminidase isoform B in complex with intermediate analogue NAG-thiazoline
1np3_1	Tetr	12	2	Crystal structure of class I acetohydroxy acid isomeroreductase from Pseudomonas aeruginosa
1np3_2	C2	2	2	Crystal structure of class I acetohydroxy acid isomeroreductase from Pseudomonas aeruginosa
1np6_1	C2	2	1.9	Crystal structure of Escherichia coli MobB
1np8_1	NS	2	2	18-k C-terminally trunucated small subunit of calpain
1npb_2	C2	2	2.5	Crystal structure of the fosfomycin resistance protein from transposon Tn2921
1npp_5	C2	2	2	CRYSTAL STRUCTURE OF AQUIFEX AEOLICUS NUSG IN P2(1)
1nq1_2	C2	2	2.9	TR Receptor Mutations Conferring Hormone Resistance and Reduced Corepressor Release Exhibit Decreased Stability in the Nterminal LBD
1nq3_2	C3	3	2.2	Crystal structure of the mammalian tumor associated antigen UK114
1nqb_1	D3	6	2	TRIVALENT ANTIBODY FRAGMENT
1nqb_3	C3	3	2	TRIVALENT ANTIBODY FRAGMENT
1nqk_1	D2	4	2.2	Structural Genomics, Crystal structure of Alkanesulfonate monooxygenase
1nqk_2	C2	2	2.2	Structural Genomics, Crystal structure of Alkanesulfonate monooxygenase
1nqo_2	C2	2	2.01	Glyceraldehyde-3-Phosphate Dehydrogenase Mutant With Cys 149 Replaced By Ser Complexed With Nad+ and D-Glyceraldehyde-3-Phosphate
1nr4_3	C2	2	1.72	High resolution crystal structures of thymus and activation-regulated chemokine
1nr7_3	C2	12	3.3	Crystal structure of apo bovine glutamate dehydrogenase
1nr9_2	C2	2	2.7	Crystal Structure of Escherichia coli 1262 (APC5008), Putative Isomerase
1nrg_1	C2	2	1.95	Structure and Properties of Recombinant Human Pyridoxine-5'-Phosphate Oxidase
1nri_1	C2	2	1.9	Crystal Structure of Putative Phosphosugar Isomerase HI0754 from Haemophilus influenzae
1nrv_1	C2	2	1.65	Crystal structure of the SH2 domain of Grb10
1nrz_6	C2	2	1.75	Crystal structure of the IIBSor domain of the sorbose permease from Klebsiella pneumoniae solved to 1.75A resolution
1ns5_1	C2	2	1.68	X-RAY STRUCTURE OF YBEA FROM E.COLI. NORTHEAST STRUCTURAL GENOMICS RESEARCH CONSORTIUM (NESG) TARGET ER45
1nsc_1	C4	4	1.7	INFLUENZA B VIRUS NEURAMINIDASE CAN SYNTHESIZE ITS OWN INHIBITOR
1nsj_1	C2	2	2	CRYSTAL STRUCTURE OF PHOSPHORIBOSYL ANTHRANILATE ISOMERASE FROM THERMOTOGA MARITIMA
1nsl_1	D3	6	2.7	Crystal structure of Probable acetyltransferase
1nsq_1	D3	6	2.18	MECHANISM OF PHOSPHATE TRANSFER BY NUCLEOSIDE DIPHOSPHATE KINASE: X-RAY STRUCTURES OF A PHOSPHO-HISTIDINE INTERMEDIATE OF THE ENZYMES FROM DROSOPHILA AND DICTYOSTELIUM
1nsw_1	C2	4	1.9	The Crystal Structure of the K18G Mutant of the thioredoxin from Alicyclobacillus acidocaldarius
1nsz_1	C2	2	1.75	Crystal structure of galactose mutarotase from Lactococcus lactis mutant H170N complexed with glucose
1nt0_1	C2	2	2.7	Crystal structure of the CUB1-EGF-CUB2 region of MASP2
1nt3_1	C2	2	2.4	HUMAN NEUROTROPHIN-3
1nth_1	D3	6	1.55	Crystal structure of the methanosarcina barkeri monomethylamine methyltransferase (MTMB)
1nu4_3	D3	6	1.8	U1A RNA binding domain at 1.8 angstrom resolution reveals a pre-organized C-terminal helix
1nu4_5	C3	3	1.8	U1A RNA binding domain at 1.8 angstrom resolution reveals a pre-organized C-terminal helix
1nu4_7	C2	2	1.8	U1A RNA binding domain at 1.8 angstrom resolution reveals a pre-organized C-terminal helix
1nu5_1	D4	8	1.95	Crystal structure of Pseudomonas sp. P51 Chloromuconate lactonizing enzyme
1nut_1	D2	4	1.9	CRYSTAL STRUCTURE OF HUMAN CYTOSOLIC NMN/NaMN ADENYLYLTRANSFERASE COMPLEXED WITH ATP ANALOG
1nuy_2	D2	4	1.3	Fructose-1,6-Bisphosphatase Complex with Magnesium, Fructose-6-Phosphate, and Phosphate
1nv7_1	C2	2	2.15	Fructose-1,6-Bisphosphatase Complex With AMP, Magnesium, Fructose-6-Phosphate, Phosphate and Thallium (20 mM)
1nvj_3	C2	2	2.15	Deletion Mutant (Delta 141) of Molybdopterin Synthase
1nvt_1	C2	2	2.35	Crystal structure of Shikimate Dehydrogenase (AROE or MJ1084) in complex with NADP+
1nw1_1	C2	2	2.02	Crystal Structure of Choline Kinase
1nw2_2	D2	4	1.9	The crystal structure of the mutant R82E of Thioredoxin from Alicyclobacillus acidocaldarius
1nw4_2	C2	2	2.2	Crystal Structure of Plasmodium falciparum Purine Nucleoside Phosphorylase in complex with ImmH and Sulfate
1nwp_1	C2	2	1.6	CRYSTALLOGRAPHIC STUDY OF AZURIN FROM PSEUDOMONAS PUTIDA
1nww_1	C2	2	1.2	Limonene-1,2-epoxide hydrolase
1nxd_7	C2	2	1.9	Crystal structure of MnMn Concanavalin A
1nxh_1	C2	2	2.8	X-RAY STRUCTURE: NORTHEAST STRUCTURAL GENOMICS CONSORTIUM TARGET TT87
1nxj_2	C3	3	1.9	Structure of Rv3853 from Mycobacterium tuberculosis
1nxk_5	Tetr	12	2.7	Crystal structure of staurosporine bound to MAP KAP kinase 2
1nxm_1	C2	2	1.3	The high resolution structures of RmlC from Streptococcus suis
1nxp_1	C2	2	1.82	MicArec pH4.5
1nxu_1	C2	2	1.8	CRYSTAL STRUCTURE OF E. COLI HYPOTHETICAL OXIDOREDUCTASE YIAK NORTHEAST STRUCTURAL GENOMICS CONSORTIUM TARGET ER82.
1ny5_1	C2	2	2.4	Crystal structure of sigm54 activator (AAA+ ATPase) in the inactive state
1nyr_1	C2	2	2.8	Structure of Staphylococcus aureus threonyl-tRNA synthetase complexed with ATP
1nyt_1	C2	4	1.5	SHIKIMATE DEHYDROGENASE AroE COMPLEXED WITH NADP+
1nyt_3	D2	8	1.5	SHIKIMATE DEHYDROGENASE AroE COMPLEXED WITH NADP+
1nz0_12	NS	3	1.2	RNASE P PROTEIN FROM THERMOTOGA MARITIMA
1nz0_7	C2	2	1.2	RNASE P PROTEIN FROM THERMOTOGA MARITIMA
1nza_1	C3	3	1.7	Divalent cation tolerance protein (Cut A1) from thermus thermophilus HB8
1nza_2	Tetr	12	1.7	Divalent cation tolerance protein (Cut A1) from thermus thermophilus HB8
1nzi_1	C2	2	1.5	Crystal Structure of the CUB1-EGF Interaction Domain of Complement Protease C1s
1nzn_2	C2	2	2	Cytosolic domain of the human mitchondrial fission protein Fis1 adopts a TPR fold
1nzy_1	D3	6	1.8	4-CHLOROBENZOYL COENZYME A DEHALOGENASE FROM PSEUDOMONAS SP. STRAIN CBS-3
1nzy_2	C3	3	1.8	4-CHLOROBENZOYL COENZYME A DEHALOGENASE FROM PSEUDOMONAS SP. STRAIN CBS-3
1o04_2	D2	4	1.42	Cys302Ser mutant of human mitochondrial aldehyde dehydrogenase complexed with NAD+ and Mg2+
1o0s_1	D2	4	2	Crystal Structure of Ascaris suum Malic Enzyme Complexed with NADH
1o0w_1	C2	2	2	Crystal structure of Ribonuclease III (TM1102) from Thermotoga maritima at 2.0 A resolution
1o12_1	C2	2	2.5	Crystal structure of N-acetylglucosamine-6-phosphate deacetylase (TM0814) from Thermotoga maritima at 2.5 A resolution
1o17_2	C2	2	2.05	ANTHRANILATE PHOSPHORIBOSYL-TRANSFERASE (TRPD)
1o1h_1	C2	2	1.4	STRUCTURE OF GLUCOSE ISOMERASE DERIVATIZED WITH KR.
1o1x_1	D2	4	1.9	Crystal structure of a ribose 5-phosphate isomerase rpib (tm1080) from thermotoga maritima at 1.90 A resolution
1o1y_2	C2	2	1.7	Crystal structure of a glutamine amidotransferase (tm1158) from thermotoga maritima at 1.70 A resolution
1o20_2	D2	4	2	Crystal structure of Gamma-glutamyl phosphate reductase (TM0293) from Thermotoga maritima at 2.00 A resolution
1o22_1	C2	2	2	Crystal structure of an orphan protein (TM0875) from Thermotoga maritima at 2.00 A resolution
1o3u_1	C2	2	1.75	Crystal structure of an hepn domain protein (tm0613) from thermotoga maritima at 1.75 A resolution
1o4s_1	C2	2	1.9	Crystal structure of Aspartate aminotransferase (TM1255) from Thermotoga maritima at 1.90 A resolution
1o4t_1	C2	2	1.95	Crystal structure of a predicted oxalate decarboxylase (tm1287) from thermotoga maritima at 1.95 A resolution
1o4u_1	C2	2	2.5	Crystal structure of a nicotinate nucleotide pyrophosphorylase (tm1645) from thermotoga maritima at 2.50 A resolution
1o4v_1	D4	8	1.77	Crystal structure of the catalytic subunit of a phosphoribosylaminoimidazole mutase (tm0446) from thermotoga maritima at 1.77 A resolution
1o4w_1	C2	2	1.9	CRYSTAL STRUCTURE OF a PIN (PILT N-TERMINUS) DOMAIN CONTAINING PROTEIN (AF0591) FROM ARCHAEOGLOBUS FULGIDUS AT 1.90 A RESOLUTION
1o50_1	C2	2	1.87	Crystal structure of a cbs domain-containing protein (tm0935) from thermotoga maritima at 1.87 A resolution
1o51_1	C3	3	2.5	Crystal structure of a putative PII-like signaling protein (TM0021) from Thermotoga maritima at 2.50 A resolution
1o54_1	D2	4	1.65	Crystal structure of SAM-dependent O-methyltransferase (TM0748) from Thermotoga maritima at 1.65 A resolution
1o57_1	C2	2	2.2	CRYSTAL STRUCTURE OF THE PURINE OPERON REPRESSOR OF BACILLUS SUBTILIS
1o58_1	D2	4	1.8	Crystal structure of O-acetylserine sulfhydrylase (TM0665) from Thermotoga maritima at 1.80 A resolution
1o5h_1	C2	2	2.8	Crystal structure of formiminotetrahydrofolate cyclodeaminase (TM1560) from Thermotoga maritima at 2.80 A resolution
1o5i_1	D2	4	2.5	Crystal structure of 3-oxoacyl-(acyl carrier protein) reductase (TM1169) from Thermotoga maritima at 2.50 A resolution
1o5j_1	C3	3	1.95	Crystal structure of Periplasmic divalent cation tolerance protein (TM1056) from Thermotoga maritima at 1.95 A resolution
1o5k_1	D2	4	1.8	Crystal structure of Dihydrodipicolinate synthase (TM1521) from Thermotoga maritima at 1.80 A resolution
1o5l_1	C2	2	2.3	Crystal structure of Transcriptional regulator (TM1171) from Thermotoga maritima at 2.30 A resolution
1o5o_1	D2	4	2.3	Crystal structure of Uracil phosphoribosyltransferase (TM0721) from Thermotoga maritima at 2.30 A resolution
1o5w_2	C2	2	3.2	The structure basis of specific recognitions for substrates and inhibitors of rat monoamine oxidase A
1o5x_1	C2	2	1.1	Plasmodium falciparum TIM complexed to 2-phosphoglycerate
1o60_1	D2	4	1.8	Crystal structure of KDO-8-phosphate synthase
1o63_1	C2	2	2	Crystal structure of an ATP phosphoribosyltransferase
1o66_1	C5	5	1.75	Crystal structure of 3-methyl-2-oxobutanoate hydroxymethyltransferase
1o68_2	D5	10	2.1	Crystal structure of 3-methyl-2-oxobutanoate hydroxymethyltransferase
1o69_1	C2	2	1.84	Crystal structure of a PLP-dependent enzyme
1o6a_1	C2	2	1.85	CRYSTAL STRUCTURE OF A C-TERMINAL FRAGMENT OF THE PUTATIVE FLAGELLAR MOTOR SWITCH PROTEIN FLIN (TM0680) FROM THERMOTOGA MARITIMA AT 1.85 A RESOLUTION
1o6b_2	D3	6	2.2	Crystal structure of phosphopantetheine adenylyltransferase with ADP
1o6d_2	C2	2	1.66	Crystal structure of a hypothetical protein
1o6e_1	C2	4	2.3	Epstein-Barr virus protease
1o6t_1	C2	2	1.6	Internalin (INLA, Listeria monocytogenes) - functional domain, uncomplexed
1o75_1	C2	2	1.95	Tp47, the 47-Kilodalton Lipoprotein of Treponema pallidum
1o77_1	C4	4	3.2	CRYSTAL STRUCTURE OF THE C713S MUTANT OF THE TIR DOMAIN OF HUMAN TLR2
1o7j_1	D2	4	1	Atomic resolution structure of Erwinia chrysanthemi L-asparaginase
1o7k_1	C3	3	2	human p47 PX domain complex with sulphates
1o7x_2	C2	2	2.7	Citrate synthase from Sulfolobus solfataricus
1o7y_1	D2	4	3	Crystal structure of IP-10 M-form
1o7z_1	C2	2	1.92	Crystal structure of IP-10 T-form
1o81_1	NS	2	1.5	Tryparedoxin II from C.fasciculata solved by sulphur phasing
1o84_1	C2	4	2.8	Crystal Structure of Bacteriocin AS-48. N-decyl-beta-D-maltoside Bound.
1o89_1	C2	2	2.25	Crystal structure of E. COLI K-12 yhdH
1o8b_1	C2	2	1.25	Structure of Escherichia coli ribose-5-phosphate isomerase, RpiA, complexed with arabinose-5-phosphate.
1o91_1	C3	3	1.9	Crystal Structure of a Collagen VIII NC1 Domain Trimer
1o9c_1	C2	2	2.6	Structural view of a fungal toxin acting on a 14-3-3 regulatory complex
1o9i_1	D3	6	1.33	Crystal structure of the Y42F mutant of manganese catalase from Lactobacillus plantarum at 1.33A resolution
1o9j_1	D2	4	2.4	The X-ray crystal structure of eta-crystallin
1o9p_1	C2	2	1.8	Crystal structure of the S131A mutant of Malonamidase E2 complexed with malonate from Bradyrhizobium japonicum
1o9r_1	Tetr	12	1.45	The X-ray crystal structure of Agrobacterium tumefaciens Dps, a member of the family that protect DNA without binding
1o9y_1	C2	4	2.29	Crystal structure of the C-terminal domain of the HrcQb protein from Pseudomonas syringae pv. phaseolicola
1oa8_1	C2	4	1.7	AXH domain of human spinocerebellar ataxin-1
1oaa_1	C2	2	1.25	MOUSE SEPIAPTERIN REDUCTASE COMPLEXED WITH NADP AND OXALOACETATE
1oac_1	C2	2	2	CRYSTAL STRUCTURE OF A QUINOENZYME: COPPER AMINE OXIDASE OF ESCHERICHIA COLI AT 2 ANGSTROEMS RESOLUTION
1oah_1	C2	2	2.3	Cytochrome c Nitrite Reductase from Desulfovibrio desulfuricans ATCC 27774: The relevance of the two calcium sites in the structure of the catalytic subunit (NrfA).
1oaj_1	C2	2	1.73	Active site copper and zinc ions modulate the quaternary structure of prokaryotic Cu,Zn superoxide dismutase
1ob9_1	C2	2	2	Holliday Junction Resolving Enzyme
1obb_1	C2	2	1.9	alpha-glucosidase A, AglA, from Thermotoga maritima in complex with maltose and NAD+
1obf_1	D2	4	1.7	The crystal structure of Glyceraldehyde 3-phosphate Dehydrogenase from Alcaligenes xylosoxidans at 1.7A resolution.
1oc2_1	C2	2	1.5	The structure of NADH in the dTDP-D-glucose dehydratase (RmlB) enzyme
1ocx_1	C3	3	2.15	E. coli maltose-O-acetyltransferase
1ocy_1	C3	3	1.5	Structure of the receptor-binding domain of the bacteriophage T4 short tail fibre
1od2_1	C2	2	2.7	Acetyl-CoA Carboxylase Carboxyltransferase Domain
1od6_1	D3	6	1.5	The Crystal Structure of Phosphopantetheine adenylyltransferase from Thermus Thermophilus in complex with 4'-phosphopantetheine
1odk_1	D3	6	1.9	PURINE NUCLEOSIDE PHOSPHORYLASE FROM THERMUS THERMOPHILUS
1oe1_1	C3	3	1.04	Atomic Resolution Structure of the Wildtype Native Nitrite Reductase from Alcaligenes xylosoxidans
1oe8_1	C2	2	1.65	28kDa glutathione S-transferase from Schistosoma haematobium (glutathione saturated)
1of8_1	C2	2	1.5	double complex of the tyrosine sensitive DAHP Synthase from S. cerevisiae with Co2+, PEP and the E4P analogoue G3P
1ofr_6	D2	4	2.7	CRYSTAL STRUCTURE OF THE TYROSINE-REGULATED 3-DEOXY-D-ARABINO-HEPTULOSONATE-7-PHOSPHATE SYNTHASE FROM SACCHAROMYCES CEREVISIAE COMPLEXED WITH PHENYLALANINE AND MANGANESE
1oft_1	C2	4	2.9	Crystal structure of SulA from Pseudomonas aeruginosa
1ofz_1	C2	2	1.5	Crystal structure of fungal lectin : six-bladed beta-propeller fold and novel fucose recognition mode for aleuria aurantia lectin
1ogd_1	D5	10	1.95	The Structure of Bacillus subtilis RbsD complexed with D-ribose
1ogl_1	C2	2	2.4	The crystal structure of native Trypanosoma cruzi dUTPase
1ogp_3	C2	2	2.6	The crystal structure of plant sulfite oxidase provides insight into sulfite oxidation in plants and animals
1oh0_1	C2	2	1.1	CRYSTAL STRUCTURE OF KETOSTEROID ISOMERASE COMPLEXED WITH EQUILENIN
1ohl_1	D4	8	1.6	YEAST 5-AMINOLAEVULINIC ACID DEHYDRATASE PUTATIVE CYCLIC REACTION INTERMEDIATE COMPLEX
1ohp_1	C2	2	1.53	CRYSTAL STRUCTURE OF 5-3-KETOSTEROID ISOMERASE MUTANT D38N FROM PSEUDOMONAS TESTOSTERONI COMPLEXED WITH 5ALPHA-ESTRAN-3,17-DIONE
1ohq_1	C2	2	2	Crystal structure of HEL4, a soluble human VH antibody domain resistant to aggregation
1oi2_1	C2	2	1.75	X-ray structure of the dihydroxyacetone kinase from Escherichia coli
1oi4_1	C2	2	2.03	Crystal Structure of yhbO from Escherichia coli
1oi6_1	C2	2	1.4	Structure determination of the TMP-complex of EvaD
1oih_1	D2	4	1.89	Crystal structure of the alkylsulfatase AtsK, a non-heme Fe(II) alphaketoglutarate dependent Dioxygenase
1oiv_1	C2	2	1.98	X-ray structure of the small G protein Rab11a in complex with GDP
1oj7_2	C2	2	2	STRUCTURAL GENOMICS, UNKNOWN FUNCTION CRYSTAL STRUCTURE OF E. COLI K-12 YQHD
1ojh_5	C2	2	1.8	Crystal structure of NblA from PCC 7120
1ojl_1	C6	6	3	Crystal structure of a sigma54-activator suggests the mechanism for the conformational switch necessary for sigma54 binding
1ojt_1	C2	2	2.75	STRUCTURE OF DIHYDROLIPOAMIDE DEHYDROGENASE
1ok3_1	C2	2	2.2	Decay accelerating factor (cd55): the structure of an intact human complement regulator.
1ok8_1	C3	3	2	Crystal structure of the dengue 2 virus envelope glycoprotein in the postfusion conformation
1oke_1	C2	2	2.4	Crystal structure of the dengue 2 virus envelope protein in complex with n-octyl-beta-D-glucoside
1okh_1	C2	2	1.75	Viscotoxin A3 from Viscum album L.
1oki_1	C2	2	1.4	Crystal structure of truncated human beta-B1-crystallin
1okj_2	C2	2	2.28	crystal structure of the essential E. coli YeaZ protein by MAD method using the gadolinium complex ""DOTMA""
1okr_1	C2	2	2.4	Three-dimensional structure of S.aureus methicillin-resistance regulating transcriptional repressor MecI.
1olz_1	C2	2	2	The ligand-binding face of the semaphorins revealed by the high resolution crystal structure of SEMA4D
1ome_1	NS	2	2.3	CRYSTAL STRUCTURE OF THE OMEGA LOOP DELETION MUTANT (RESIDUES 163-178 DELETED) OF BETA-LACTAMASE FROM STAPHYLOCOCCUS AUREUS PC1
1omo_1	C2	2	2.32	alanine dehydrogenase dimer w/bound NAD (archaeal)
1oms_1	NS	3	2.3	Structure determination by MAD: E.coli Trigger Factor binding at the ribosomal exit tunnel.
[truncated: 14,570 more rows]
